# Supplementary material for: Multi-omics analyses of the gut microbiome, fecal metabolome, and multimodal brain MRI reveal the role of Alistipes and its related metabolites in major depressive disorder
Source: Psychol Med. 2025 Jul 7;55:e190. doi: 10.1017/S003329172510072X (PMC12270276; doi:10.1017/S003329172510072X)
Supplement: Liu et al. supplementary material 1 — Liu et al. supplementary material [file S003329172510072Xsup001.xlsx]

## Sheet: Positive
Metabolites and contribution loadings
Metabolite	Loading
Ecgonine-methyl-ester (EME)	0.858069
Itopride	0.838033
NCGC00380659-01!(2E,4E,14E)-13-hydroperoxy-N-(2-methylpropyl)icosa-2,4,14-trienamide	0.830345
Stercobilin	0.819288
6-Thioguanine	0.814816
Riboflavin	0.805623
N-Methylphenylalanine	0.801545
Gitogenin	0.801326
harringtonine	0.795784
Bufexamac	0.789884
decyl acetate	0.785559
Magnoflorine	0.78232
m-Cumenyl methylcarbamate	0.779342
lithocholic acid	0.777623
Etilefrine	0.776395
3-Deoxy-3Beta-Hydroxyangolensic Acid Methyl Ester	0.770144
Anisomycin	0.767509
Seconeokadsuranic acid A	0.767308
(R)-4-((3S,5R,8R,9S,10S,13R,14S,17R)-3-hydroxy-10,13-dimethylhexadecahydro-1H-cyclopenta[a]phenanthren-17-yl)pentanoic acid	0.76533
NCGC00385372-01_C20H28O4_1-Phenanthrenecarboxylic acid, 1,2,3,4,4a,9,10,10a-octahydro-9-hydroxy-7-(1-hydroxy-1-methylethyl)-1,4a-dimethyl-, (1R,4aS,10aR)-	0.758403
8,9-epoxy-3,10-diisobutyryloxythymol	0.753074
Carbamazepine	0.747841
o-Toluidine	0.745512
Chaulmoogric Acid	0.737286
2,6-Xylidine	0.736971
3-(2-hydroxy-4-methoxyphenyl)-3,4-dihydro-2H-1-benzopyran-7-ol	0.736653
NPE_327.1704_12.2	0.726627
Gabapentin-lactam	0.720841
Nootkatone	0.719403
Gabapentin	0.710195
(3R,5S,7R,9S,10S,12S,13R,14S,17R)-10,13-dimethyl-17-((R)-6-methylheptan-2-yl)hexadecahydro-1H-cyclopenta[a]phenanthrene-3,7,12-triol	0.709459
Trazodone	0.70908
DEOXYCHOLATE	0.706365
3-AMINO-4-HYDROXYBENZOATE	0.7026
NCGC00347666-02!2,4-dihydroxy-6-methyl-3-[(2E,4E)-3-methyl-5-[(1R,2R,6R)-1,2,6-trimethyl-3-oxocyclohexyl]penta-2,4-dienyl]benzaldehyde [IIN-based on: CCMSLIB00000846934]	0.699624
methyl (4R)-4-((3R,5S,7S,9S,10S,13R,14S,17R)-3,7-dihydroxy-10,13-dimethylhexadecahydro-1H-cyclopenta[a]phenanthren-17-yl)pentanoate	0.69356
Pesticide6_Ethirimol_C11H19N3O_882476	0.690122
4-AMINOBENZOATE	0.689096
11-(phenylcarbonyl)-7,11-diazatricyclo[7.3.1.0<2,7>]trideca-2,4-dien-6-one	0.686617
(3R,7R,8R,9S,10S,12S,13R,14S,17R)-17-((2R,5R)-5,7-dihydroxyheptan-2-yl)-10,13-dimethylhexadecahydro-1H-cyclopenta[a]phenanthrene-3,7,12-triol	0.685191
Kahweol	0.684686
methyl (4R,E)-4-((3R,5S,7S,9S,10S,13R,14S,17R)-3,7-dihydroxy-10,13-dimethylhexadecahydro-1H-cyclopenta[a]phenanthren-17-yl)pent-2-enoate	0.684599
3,6-Dimethylflavone	0.683513
5-butyl-3-methyl-7H-furo[3,2-g]chromen-7-one	0.683162
Progesterone	0.681873
Bisphenol A	0.677704
(R)-4-((3R,5R,8R,9S,10S,12S,13R,14S,17R)-3,12-dihydroxy-10,13-dimethylhexadecahydro-1H-cyclopenta[a]phenanthren-17-yl)-N-(pyridin-2-ylmethyl)pentanamide	0.676591
Xanthurenic Acid	0.670898
Ametryn	0.668392
Citalopram	0.667532
PYRIDOXAMINE	0.661151
PYRIDOXINE	0.658189
Arachidonic acid (not validated)	0.650158
Terbutylazine	0.648249
SB236057A	0.646518
Gitoxigenin Diacetate	0.644274
Rotundine	0.644203
(1R,2R,4aS,8aS)-1-((S)-3-hydroxy-3-methylpentyl)-2,5,5,8a-tetramethyldecahydronaphthalen-2-ol	0.642969
25R-Inokosterone	0.641874
Cucurbitacin IIb	0.640497
L-Pipecolic acid; CE10; HXEACLLIILLPRG-YFKPBYRVSA-N	0.640021
mollugin	0.63978
N-(((1S,9aR)-octahydro-1H-quinolizin-1-yl)methyl)-5-(pyridin-3-yl)-1H-pyrazole-3-carboxamide	0.63208
Bullatine B	0.63093
methyl 4-((10R,13R)-3-hydroxy-10,13-dimethyl-2,3,4,7,8,9,10,11,12,13,14,15,16,17-tetradecahydro-1H-cyclopenta[a]phenanthren-17-yl)pentanoate	0.630837
Cybutryne	0.629699
Indole-3-acetyl-L-valine	0.619123
(R)-4-((3R,5R,8R,9S,10S,12S,13R,14S,17R)-3,12-dihydroxy-10,13-dimethylhexadecahydro-1H-cyclopenta[a]phenanthren-17-yl)pent-2-enoic acid	0.619019
4-PYRIDOXATE	0.61762
2-Oxindole	0.615398
(16alpha,17beta)-estra-1,3,5(10)-triene-3,16,17-triol	0.615091
BIOTIN	0.614145
MMV1030799	0.611361
(3R,5R,7R,8R,9S,10S,12S,13R,14S,17R)-17-((2R)-6,7-dihydroxy-6-methylheptan-2-yl)-10,13-dimethylhexadecahydro-1H-cyclopenta[a]phenanthrene-3,7,12-triol	0.610921
Cyclo-prolylglycine	0.610921
7,8-dimethoxy-benzo[d][1,2]oxazin-1-one	0.609773
Timosaponin A1	0.608481
5-Aminovaleric acid betaine; CE10; CDLVFVFTRQPQFU-UHFFFAOYSA-N	0.606697
N-Acetylmuramic Acid	0.606461
Xanthine; CE10; LRFVTYWOQMYALW-UHFFFAOYSA-N	0.606069
6-(2-hydroxyethyl)-6,6a-dihydroisoindolo[2,1-a]quinazoline-5,11-dione	0.604602
Valactamide E putative	0.604101
3-Formylindole	0.601176
Betaxolol	0.599192
(2R,3R,4S,5R)-2-(6-((E)-4-hydroxy-3-methylbut-2-enylamino)-9H-purin-9-yl)-5-(hydroxymethyl)tetrahydrofuran-3,4-diol	0.598965
Nandrolone	0.597733
3-Hydroxy-4-butyrophenetidide	0.594049
triacanthine	0.591723
Pymetrozine-TP CGA371075	0.591465
Isocurcumenol	0.589493
Imidacloprid-urea	0.588989
Sebuthylazine	0.587213
gibberellic acid	0.586626
Beta-Eudesmol	0.58082
putative tryptophane conjugated chenodeoxycholic acid (clustered spectrum)	0.579908
Uric acid; CE10; LEHOTFFKMJEONL-UHFFFAOYSA-N	0.574057
NCGC00384702-01!(2Z,6E,10E)-12-hydroxy-6,10-dimethyl-2-(4-methylpent-3-enyl)dodeca-2,6,10-trienoic acid [IIN-based on: CCMSLIB00000846288]	0.573161
NCGC00381087-01!3-(2-hydroxypropyl)-6,8-dimethoxyisochromen-1-one [IIN-based: Match]	0.570346
4-(3-(((2R,4S,5S,6R)-4,5-dihydroxy-6-methyltetrahydro-2H-pyran-2-yl)oxy)-10-((E)-((4-fluorophenethyl)imino)methyl)-5,14-dihydroxy-13-methylhexadecahydro-1H-cyclopenta[a]phenanthren-17-yl)furan-2(5H)-one	0.570323
Enterolactone	0.567765
Sclareol	0.566506
synephrine	0.566126
(4R)-4-((3R,5S,7S,9S,10S,12S,13R,14S,17R)-3,7,12-trihydroxy-10,13-dimethylhexadecahydro-1H-cyclopenta[a]phenanthren-17-yl)pentanoic acid	0.560915
Glutamic acid	0.559639
Anemosapogenin	0.559421
5-HYDROXYINDOLEACETATE	0.555758
N-Acetylglutamic acid	0.555709
Erucifoline N-oxide	0.555217
NCGC00385536-01!(2E,4E)-N-(1,3-dihydroxy-3-methylpentan-2-yl)-2-methylhexa-2,4-dienamide [IIN-based on: CCMSLIB00000845102]	0.552498
Indole-3-carbinol	0.549008
NCGC00180720-03_C20H32O3_1-Naphthalenepentanoic acid, 1,4,4a,5,6,7,8,8a-octahydro-beta,2,5,5,8a-pentamethyl-4-oxo-, (betaS,1S,8aR)-	0.547829
6,7-dimethoxy-1-phenyl-3,4-dihydro-isoquinoline	0.547065
((5aR,5bR)-9-acetoxy-5a,5b,8,8,11a-pentamethyl-1-(prop-1-en-2-yl)icosahydro-1H-cyclopenta[a]chrysen-3a-yl)methyl acetate	0.544522
NCGC00179126-03_C28H34O7_(6R,6aS,6bR,7aS,10S,10aS,12bR)-10-(3-Furyl)-4,4,6a,10a,12b-pentamethyl-3,8-dioxo-3,4,4a,5,6,6a,7a,8,10,10a,11,12,12a,12b-tetradecahydronaphtho[2,1-f]oxireno[d]isochromen-6-yl acetate	0.539961
Naltrexone	0.535446
NCGC00385110-01_C20H38O2_(2R)-1-(5-Hydroxy-3-methylpentyl)-2,5,5,8a-tetramethyldecahydro-2-naphthalenol	0.535341
Auraptene	0.535284
Arteannuin B	0.534011
(2R)-2-[(2R,5S)-5-[(2S)-2-hydroxybutyl]oxolan-2-yl]propanoic acid	0.532297
NCGC00381144-01_C15H24O2_(4S,4aR)-4-(Hydroxymethyl)-3,4a,8,8-tetramethyl-4a,5,6,7,8,8a-hexahydro-1(4H)-naphthalenone	0.53184
2-QUINOLINECARBOXYLATE	0.530495
Alibendol	0.530039
Telocinobufagin	0.525645
Urocanic acid	0.524508
9-phenyl-1-(2,4,6-trihydroxyphenyl)nonan-1-one	0.523069
N-ALPHA-ACETYLLYSINE	0.522249
2-Hydroxyquinoline	0.522173
Sophoridine	0.520705
Oxysophocarpine	0.520593
Nordihydroguaiaretic acid	0.516773
2-acetoxy-4-pentadecylbenzoic acid	0.515884
Methoxyindoleacetic acid	0.515819
Incensole	0.515306
Methyl Deoxycholate	0.515303
Dihydrolycorine	0.515192
4-Hydroxybenzoylcholine	0.513362
4,5-dihydroxy-9,10-dioxo-9,10-dihydroanthracene-2-carboxylic acid	0.51326
2-methyl-4-oxo-3-phenyl-4H-chromen-7-yl acetate	0.511212
Prometon	0.51007
NCGC00384854-01_C23H34O4_Card-20(22)-enolide, 3,14-dihydroxy-, (3beta,5alpha)-	0.509606
Ecgonine	0.508858
(2S,3S)-6-((3R,5S,7R,9S,10S,13R,14S,17R)-3,7-dihydroxy-10,13-dimethylhexadecahydro-1H-cyclopenta[a]phenanthren-17-yl)-3-hydroxy-2-methylheptanoic acid	0.50773
NCGC00385875-01_C15H22O2_(1R,4Z,9S)-4-(Hydroxymethyl)-11,11-dimethyl-8-methylenebicyclo[7.2.0]undec-4-en-3-one	0.505874
Pyridoxine	0.505779
Phenacetin	0.505353
NCGC00385919-01_C20H34O_2-Penten-1-ol, 5-[(1S,4aS,8aS)-decahydro-5,5,8a-trimethyl-2-methylene-1-naphthalenyl]-3-methyl-, (2E)-	0.50502
N-ACETYLTRYPTOPHAN	0.504637
Sotalol	0.503733
Enalaprilat	0.501141
pongamol	0.50098
Phenazone	0.500551
CBDZ-M	0.497767
Gemcitabine	0.497386
NCGC00380424-01_C10H9NO4_1,5-(Epoxymethano)cyclopenta[c]pyran-3-carboxamide, 1,4a,5,7a-tetrahydro-8-oxo-	0.496471
1H-indole-3-carboxylic acid	0.495648
Pterostilbene	0.49366
5-Methylcytidine	0.493594
anisodine	0.493316
aspernigrin A	0.48899
N-(2,4-dimethylphenyl)formamide	0.488383
Vicine	0.482257
Oxprenolol	0.481524
Helenine	0.481198
Oxycodone	0.479438
quinine	0.477244
Fludrocortisone	0.475138
2-amino-10-methanesulfinyldecanoic acid	0.475125
LUMICHROME	0.473844
Kynurenic acid	0.47134
5-METHYLCYTOSINE	0.470032
Nalidixic acid	0.468456
Alisol G	0.468232
securinine	0.467589
9-hydroxyparthenolide	0.466975
N-acetylcytisine	0.465618
Talatisamine	0.461752
Panthenol	0.461579
terpestacin	0.460755
Sulpiride	0.458932
Alpha-Boswellic acid	0.45573
Harpagide	0.454568
(4R)-4-((3R,5R,6S,7R,9S,10R,13R,14S,17R)-3,6,7-trihydroxy-10,13-dimethylhexadecahydro-1H-cyclopenta[a]phenanthren-17-yl)pentanoic acid	0.453693
Neoruscogenin	0.451881
NCGC00386063-01_C21H28O4_	0.451829
N-alpha-(tert-Butoxycarbonyl)-L-histidine	0.451758
(1S,2R,5R,6R,10R,13S,15S)-5-[(2R,3E,5R)-5,6-dimethylhept-3-en-2-yl]-6,10-dimethyl-16,17-dioxapentacyclo[13.2.2.0?,?.0?,?.0??,??]nonadec-18-en-13-ol	0.451166
Dehydrodiisoeugenol	0.449319
2-Aminoacetophenone	0.44802
Propafenone	0.447971
Trospium	0.447861
gelsemine	0.447577
N-ACETYL-DL-METHIONINE	0.444423
NCGC00385489-01!3-[4-methyl-1-(2-methylpropanoyl)-3-oxocyclohexyl]butanoic acid [IIN-based on: CCMSLIB00000846465]	0.44381
(6R)-2-(hydroxymethyl)-6-((3R,5R,7R,8R,9S,10S,12S,13R,14S,17R)-3,7,12-trihydroxy-10,13-dimethylhexadecahydro-1H-cyclopenta[a]phenanthren-17-yl)heptanoic acid	0.443292
Alantrypinone	0.442969
Indole-3-carboxylic acid	0.442293
1-methyl-N-(2-(nicotinamido)ethyl)-1H-indole-3-carboxamide	0.441537
Dihydrojasmone	0.441144
NCGC00384702-01!(2Z,6E,10E)-12-hydroxy-6,10-dimethyl-2-(4-methylpent-3-enyl)dodeca-2,6,10-trienoic acid [IIN-based: Match]	0.440478
Meperidine	0.43554
N-((octahydro-1H-quinolizin-1-yl)methyl)-2,4,5,6-tetrahydrocyclopenta[c]pyrazole-3-carboxamide	0.432722
Sufentanil	0.431181
(-)-Riboflavin	0.430644
n-methylflindersine	0.430529
ARABINOSE	0.424926
Carbazole	0.424057
Terbuthylazine-TP CSAA036479 (LM2)	0.423931
Pyroglutamic acid (not validated, isomer of 89)	0.42299
cephalotaxine	0.422797
2-amino-3-(5-hydroxy-1H-indol-3-yl)propanoic acid	0.422181
(R)-4-((3R,5R,8S,9S,10R,13R,14S,17R)-3-hydroxy-10,13-dimethyl-6-oxohexadecahydro-1H-cyclopenta[a]phenanthren-17-yl)pentanoic acid	0.421285
6-Prenylnaringenin	0.420394
1,1-Dimethyl-4-phenylpiperazinium	0.419673
(E)-4-[(1R,2S,3S,4R,8aS)-2,3,4-trihydroxy-2,5,5,8a-tetramethyl-3,4,4a,6,7,8-hexahydro-1H-naphthalen-1-yl]but-3-en-2-one	0.419176
Flusilazole	0.419053
2-methoxy-4-pentadecylbenzoic acid	0.418869
NCGC00347722-02!(2Z)-2-[(E)-6-(hydroxymethyl)-2,4,8,10-tetramethyldodec-2-enylidene]-4-methylpentanedioic acid [IIN-based on: CCMSLIB00000847318]	0.418765
linderalactone	0.416996
Medicagenic acid	0.412412
Oleanonic acid	0.410065
Metoprolol	0.407683
oleanolic acid	0.406554
Methyltyrosinate	0.406021
alpha-Hydroxyhippuric acid	0.405785
(6E,10Z,14E)-6,14-dimethyl-3-methylidene-2-oxo-3a,4,5,8,9,12,13,15a-octahydrocyclotetradeca[b]furan-10-carboxylic acid	0.405146
2-(4-(2,3-dihydrobenzo[b][1,4]dioxin-6-yl)-3-methyl-1H-pyrazol-5-yl)-5-methoxyphenol	0.404305
Triacetyl resveratrol	0.404185
N-Acetyl-5-hydroxytryptamine	0.401764
NCGC00168939-02!8-hydroxy-3-(4-oxopentyl)-3,4-dihydroisochromen-1-one [IIN-based on: CCMSLIB00000847794]	0.401704
Drospirenone	0.401398
Eicosanoids_18-HEPE_C20H30O3	0.399442
3-((Ethylphenylamino)methyl)benzenesulfonic acid	0.399088
Codeine	0.397247
SALSOLINOL	0.396501
Enrofloxacin	0.396385
Paprazine	0.394865
(2alpha,3beta,4alpha,9alpha)-2,3,23-trihydroxyurs-12-en-28-oic acid	0.391844
Anhydrobrazilic Acid	0.389287
NCGC00073008-06!2,3,9,10-tetramethoxy-6,8,13,13a-tetrahydro-5H-isoquinolino[2,1-b]isoquinoline	0.387418
Dihydrozeatin	0.387389
MMV047015	0.386425
3-[4-methyl-1-(2-methylpropanoyl)-3-oxocyclohexyl]butanoic acid	0.386305
Bisdemethoxycurcumin	0.385383
4-hydroxy-1-methylspiro[benzo[e][1,3]oxazine-2,3-indolin]-2-one	0.3846
3-Methyloxyindole	0.383364
panaxatriol	0.381852
Coptisine	0.381034
(1R,2R,4aS,6aS,6bR,10S,12aR,14bS)-1,8,10-trihydroxy-1,2,6a,6b,9,9,12a-heptamethyl-2,3,4,5,6,6a,7,8,8a,10,11,12,13,14b-tetradecahydropicene-4a-carboxylic acid	0.380637
Urolithin A	0.376961
Caffeoylcholine	0.375362
Atractylon	0.375034
methyl 8-hydroxy-4,5,7,10,14,14-hexamethyl-6,17-dioxo-16-oxapentacyclo[13.2.2.0?,??.0?,??.0?,?]nonadeca-3,7-diene-9-carboxylate	0.373398
Verrucarol	0.372526
LID_235.1805_10.1	0.370834
Isoxsuprine	0.370643
Polydatin	0.369704
Dihydropalmatine	0.367736
Xanthine	0.367355
7-methoxy-2-phenyl-4H-chromen-4-one	0.367248
Ginsenoside Rh2	0.366676
Ethirimol	0.365719
CORTICOSTERONE	0.364293
Deacetoxy-7-Oxogedunin	0.360286
5-[5-hydroxy-3-(hydroxymethyl)pentyl]-8a-(hydroxymethyl)-5,6-dimethyl-3,4,4a,6,7,8-hexahydronaphthalene-1-carboxylic acid	0.358276
Evodiamine	0.358148
Fluometuron	0.357024
Cardamonin	0.356429
(10R,13S)-17-((Z)-5,5-diphenylpenta-2,4-dien-2-yl)-10,13-dimethyl-2,3,4,7,8,9,10,11,12,13,14,15,16,17-tetradecahydro-1H-cyclopenta[a]phenanthren-3-ol	0.35638
14-(hydroxymethyl)-5,9-dimethyltetracyclo[11.2.1.0?,??.0?,?]hexadecane-5-carbaldehyde	0.356346
2,3-dihydro-1H-carbazol-4(9H)-one	0.354643
anthothecol	0.353506
Perondropril	0.353189
norambreinolide	0.352933
indole	0.352031
glycochenodeoxycholic acid	0.350617
(+-)-Baclofen	0.34963
Mycosporine serinol	0.349438
5-hydroxyculmorin	0.348744
4-((9S)-3,5,14-trihydroxy-10-((E)-((1-hydroxybutan-2-yl)imino)methyl)-13-methylhexadecahydro-1H-cyclopenta[a]phenanthren-17-yl)furan-2(5H)-one	0.34825
Oxymatrine	0.347984
Liquidambaric acid	0.345958
TRIDESACETOXYKHIVORIN	0.345617
AMINOADIPATE	0.341881
Sempervirine	0.340087
L-Oxonoreleagnine	0.338993
6-Acetyl-1,1,2,4,4,7-hexamethyltetralin	0.338776
NCGC00385682-01_C30H48O4_(2alpha,3beta,5xi,9xi,18xi)-2,3-Dihydroxyolean-12-en-28-oic acid	0.33874
Sphinganine (C17 base)	0.337364
Phenethylacetate	0.334532
Hydrocodone	0.331143
methyl (1S,5S,9S,10R,15R)-15-(acetyloxy)-8-hydroxy-4,5,7,10,14,14-hexamethyl-6,18-dioxo-19-oxapentacyclo[10.5.2.0?,??.0?,??.0?,?]nonadeca-3,7-diene-9-carboxylate	0.330293
Ascorbic acid	0.328836
4-Aminoantipyrine	0.327852
Xanthurenic acid	0.327791
7-hydroxy-3-(4-methoxyphenyl)-4H-chromen-4-one	0.327291
9R,10R)-10-acetoxy-8,8-dimethyl-2-oxo-2,8,9,10-tetrahydropyrano[2,3-f]chromen-9-yl 3-methylbutanoate	0.324279
1,3-Dideacetyl-7-Deacetoxy-7-Oxokhivorin	0.323631
thymol	0.322586
Pilocarpine	0.321932
Sinapoylcholine	0.321578
Peimine	0.317173
honokiol	0.314915
NCGC00380330-01!2-(6-methyl-7-oxooctyl)-2H-furan-5-one [IIN-based: Match]	0.314353
Thymidine	0.31381
(3R,5S,7R,8R,9S,10S,12S,13R,14S,17R)-17-((2R,5R)-5,7-dihydroxyheptan-2-yl)-10,13-dimethylhexadecahydro-1H-cyclopenta[a]phenanthrene-3,7,12-triol	0.312222
ruscogenin	0.312191
Phenylbutazone	0.31193
Nylidrin	0.311247
20(R)-Protopanaxadiol	0.308026
pregn-4-ene-3,20-dione	0.304337
NCGC00384809-01!5-[5-hydroxy-3-(hydroxymethyl)pentyl]-8a-(hydroxymethyl)-5,6-dimethyl-3,4,4a,6,7,8-hexahydronaphthalene-1-carboxylic acid [IIN-based on: CCMSLIB00000847958]	0.304221
Isoalantolactone	0.302979
(4R)-4-((5S,7R,9S,10S,12S,13R,14S,17R)-7,12-dihydroxy-10,13-dimethylhexadecahydro-1H-cyclopenta[a]phenanthren-17-yl)pentanoic acid	0.301021
NVE_250.1804_10.8	0.30015
(R)-4-((8S,9S,10R,13R,14S,17R)-10,13-dimethyl-3-oxo-2,3,8,9,10,11,12,13,14,15,16,17-dodecahydro-1H-cyclopenta[a]phenanthren-17-yl)pentanoic acid	0.300118
1,6-dihydroxy-8-(hydroxymethyl)-4,12,12,15-tetramethyl-14-[(2-methylpropanoyl)oxy]-5-oxotetracyclo[8.5.0.0?,?.0??,??]pentadeca-3,8-dien-13-yl 2-ethylbutanoate	0.299424
NCGC00380735-01_C15H22O4_Naphtho[2,3-b]furan-2(4H)-one, 4a,5,6,7,8,8a,9,9a-octahydro-9,9a-dihydroxy-3,4a,5-trimethyl-, (4aR,5S)-	0.298366
Bufalin	0.296677
(-)-n-benzoyl-2-hydroxy-2-phenylethylamine	0.295369
Olanzapine	0.294681
6-Methyladenosine	0.293153
Fenoxycarb	0.292354
Alpinetin	0.291754
Harmine hydrochloride	0.291356
Ciprofloxacin	0.291341
5,6-Dihydrouracil	0.290743
(3S,6S)-3,6-di-sec-butylpiperazine-2,5-dione	0.290702
Promethazin	0.287979
4-Androstene-3,17-dione	0.286528
L-Glutamine	0.286445
Alanine betaine; CE10; CJKONRHMUGBAQI-UHFFFAOYSA-N	0.284908
Atractylenolide II	0.284632
albocycline	0.28049
(1R,2R,5S,8R,14R,15R,16S)-16-hydroxy-1,2,14,17,17-pentamethyl-8-(prop-1-en-2-yl)pentacyclo[11.7.0.0?,??.0?,?.0??,??]icosane-5,15-dicarboxylic acid	0.277212
1-isothiocyanato-8-methanesulfinyloctane	0.276882
Fenpropimorph	0.276788
Eriosematin	0.275944
Myristamidopropyl betaine	0.275618
CORTISOL	0.274525
Terbucarb	0.274118
Bayogenin	0.273191
NCGC00384869-01!4,4,8,10,14-pentamethyl-17-(4,5,6-trihydroxy-6-methylheptan-2-yl)-2,5,6,7,9,15-hexahydro-1H-cyclopenta[a]phenanthrene-3,16-dione [IIN-based on: CCMSLIB00000846960]	0.273189
Dehydrocholic acid	0.270583
Methioninesulfoxide	0.269273
4-methoxy-7-methyl-5H-furo[3,2-g]chromen-5-one	0.26787
Atrazine	0.265024
Isoleucylaspartate	0.264798
Prosapogenin A	0.263967
colchicine	0.261903
NPE_228.1019_12.4	0.261421
(4R)-3-methylidene-4-[(E)-3-methyl-4-(4-methyl-5-oxooxolan-2-yl)but-2-enyl]oxolan-2-one	0.261161
Magnolin	0.260029
Ibuprofen	0.258714
(6R,7R)-7-azaniumyl-3-methyl-8-oxo-5-thia-1-azabicyclo[4.2.0]oct-2-ene-2-carboxylate	0.25682
Xanthosine	0.255837
Hippuric acid	0.253552
glycyrrhetic acid	0.251399
Di(2-methoxyethyl) phthalate	0.249023
Levosulpiride	0.24773
(5S)-17-hydroxy-10,13-dimethyltetradecahydro-1H-cyclopenta[a]phenanthren-3(2H)-one	0.244887
Phenylbutazone (Butazolidin, Butatron)	0.244752
NCGC00384643-01_C20H32O2_(2E)-3-Methyl-5-[(1S,8aS)-5,5,8a-trimethyl-2-methylenedecahydro-1-naphthalenyl]-2-pentenoic acid	0.244009
NCGC00179701-03_C30H46O4_Lup-20(29)-en-28-oic acid, 6-hydroxy-3-oxo-, (5xi,9xi,18xi)-	0.241106
(S)-3-amino-4-(((S)-1-methoxy-1-oxo-3-phenylpropan-2-yl)amino)-4-oxobutanoic acid	0.238152
Cortisone	0.238076
(3R,5S,7R,9S,10S,12S,13R,17R)-17-((2R)-4-(3-(hydroxymethyl)oxetan-2-yl)butan-2-yl)-10,13-dimethylhexadecahydro-1H-cyclopenta[a]phenanthrene-3,7,12-triol	0.236901
3-hydroxy-1,2-dimethylpyridin-4(1H)-one	0.236721
Norfloxacin	0.234655
1-methyl-9H-pyrido[3,4-b]indol-7-ol hydrochloride dihydrate	0.233398
Decaethylene glycol	0.232264
Phenylalanine deoxycholic acid	0.231348
Leucylphenylalanine	0.230335
Gabexate	0.22888
NCGC00347406-02!5-(4-carboxy-3-methylbutyl)-5,6,8a-trimethyl-3-oxo-4a,6,7,8-tetrahydro-4H-naphthalene-1-carboxylic acid [IIN-based on: CCMSLIB00000847900]	0.226349
Solanidine (not validated)	0.22604
sumaresinolic acid	0.225702
4,4-Thiodianiline	0.224639
(4R)-4-((3R,5S,7S,8R,9S,10S,12S,13R,14S,17R)-3,7,12-trihydroxy-6,10,13-trimethylhexadecahydro-1H-cyclopenta[a]phenanthren-17-yl)pentanoic acid	0.224071
Fluoxetine	0.223766
(S)-1-carbamoylpyrrolidine-2-carboxylic acid	0.220282
Serotonin; CE10; QZAYGJVTTNCVMB-UHFFFAOYSA-N	0.219893
Resibufogenin	0.2187
2-(2-hydroxybut-3-en-2-yl)-3a,6,6,9a-tetramethyl-2,4,5,5a,7,8,9,9b-octahydro-1H-benzo[e][1]benzofuran-4,5-diol	0.21583
Berberine	0.215302
Carbaryl	0.215276
Ketoprofen	0.214975
Adenine	0.21364
NCGC00170014-03!(E)-N-(4-acetamidobutyl)-3-(4-hydroxy-3-methoxyphenyl)prop-2-enamide [IIN-based: Match]	0.213599
gamma-Glutamylglutamine	0.211562
O-Acetyl-L-homoserine	0.211031
myrcene	0.210144
Epoxygedunin	0.209842
Hexanoyl-L-Carnitine	0.207227
columbianetin	0.207154
Sinensetin	0.207145
Prilocaine	0.204647
25S-Inokosterone	0.203549
Acetaminophen	0.202969
NCGC00384740-01_C21H34O9_2(1H)-Azulenone, 6-(beta-D-glucopyranosyloxy)-4,5,6,7,8,8a-hexahydro-5-hydroxy-5-(1-hydroxy-1-methylethyl)-3,8-dimethyl-	0.200602
6-(methylamino)hexane-1,2,3,4,5-pentaol	0.199926
Darutigenol	0.19968
Solasodin	0.199039
Nonaethylene glycol	0.198758
Isatin	0.193714
MMV658988	0.189869
NCGC00169801-02_C30H46O4_Lanosta-8,24-dien-26-oic acid, 21-hydroxy-3-oxo-, (5xi,13alpha,14beta,17alpha,20S,24E)-	0.188967
NCGC00380944-01_C30H46O3_(3beta,5xi,9xi,13alpha,17alpha,18xi)-3-Hydroxy-13,28-epoxyurs-11-en-28-one	0.188108
Prolylphenylalanine	0.18801
Abietic acid	0.187501
5-VALEROLACTONE	0.186751
O-desmethylvenlafaxine	0.184929
1,7-Dideacetoxy-1,7-Dioxo-3-Deacetylkhivorin	0.183538
Epimagnolin B	0.182624
Naphthalene	0.182515
NCGC00347406-02!5-(4-carboxy-3-methylbutyl)-5,6,8a-trimethyl-3-oxo-4a,6,7,8-tetrahydro-4H-naphthalene-1-carboxylic acid [IIN-based: Match]	0.182178
NCGC00169834-02!2-(6-hydroxyhexyl)-3-methylidenebutanedioic acid	0.181707
PANTOTHENATE	0.180731
NCGC00168976-02!5-methoxy-2,2-dimethylpyrano[3,2-g]chromen-8-one [IIN-based: Match]	0.179582
peiminine	0.179197
Schisandrin A	0.17898
NCGC00347728-02!3-(5-hydroxy-2,2,7,8-tetramethyl-6-oxo-7,8-dihydropyrano[3,2-g]chromen-10-yl)hexanoic acid [IIN-based on: CCMSLIB00000848449]	0.177254
5,7-Dimethoxy-4-methylcoumarin	0.177122
Tricaproin (C6:0)	0.176864
N-Methyl-L-proline; CE0; CWLQUGTUXBXTLF-YFKPBYRVSA-N	0.176119
(5E)-6,10-dimethyl-5,9-undecadien-2-one	0.175489
Atenolol acid	0.173334
Hirsutine	0.171382
Toddalolactone	0.17018
Hypoxanthine	0.169138
Vincanidine	0.168904
Glyasperin C	0.168212
DESMOSTEROL	0.1659
6-methoxyquinoline	0.165104
2-(4-aminotetrahydro-2H-pyran-4-yl)acetic acid	0.164788
Imazapyr	0.162446
Citrulline	0.160735
Benzyl glucopyranoside	0.159934
L-Tyrosine	0.159543
NCGC00380990-01!(2E,4E)-12-hydroxy-13-(hydroxymethyl)-14-methoxy-3,5,7-trimethyl-14-oxotetradeca-2,4-dienoic acid [IIN-based on: CCMSLIB00000847299]	0.159327
Galaxolidone	0.15917
NCGC00385217-01! [IIN-based: Match]	0.158363
Puerins I-IV	0.156501
N-Acetylarginine; CE10; SNEIUMQYRCDYCH-LURJTMIESA-N	0.15647
allantoin	0.155373
N-alpha-Acetyl-L-ornithine	0.155028
NCGC00380696-01!7-hydroxy-3-(hydroxymethyl)-5-methylisochromen-1-one	0.154509
Clenbuterol	0.15338
(3S,5R,7R,8R,9S,10S,12S,13R,14S,17R)-17-((R)-7-hydroxy-6-(hydroxymethyl)heptan-2-yl)-10,13-dimethylhexadecahydro-1H-cyclopenta[a]phenanthrene-3,7,12-triol	0.153137
4-Methoxyaniline	0.152565
2-(4-(3,4-dihydro-2H-benzo[b][1,4]dioxepin-7-yl)-3-methyl-1H-pyrazol-5-yl)-5-methoxyphenol	0.152463
deoxycholic acid	0.1518
(3S,6S,6aR,7R,7aR,8S,9R,10S,11aR,12R,13S,14R)-1-ethyl-3-(hydroxymethyl)-6,8,10,13-tetramethoxytetradecahydro-1H-3,6a,12-(epiethane[1,1,2]triyl)-7,9-methanonaphtho[2,3-b]azocine-11a,12-diol	0.150654
lapachol	0.149997
Pseudocopsinine	0.146213
Cycloheximide	0.141356
Prednisolone_Tebutate	0.140907
Glyasperin D	0.14044
Lysine	0.137114
N-Acetylleucine	0.135543
4-Acetylaminophenylacetic acid	0.134303
Ajugol	0.1335
testosterone	0.133384
geraniol	0.13308
Proline	0.132136
Aspartic acid	0.130924
Normianserin	0.12875
(R)-5,7-dihydroxy-2-(4-hydroxyphenyl)chroman-4-one	0.126184
Alprazolam	0.124897
Venlafaxine	0.124379
1-(3,4-Dimethoxycinnamoyl)piperidine	0.122174
Valine conjugated chenodeoxycholic acid	0.121726
(2E,6E)-3,7,11-trimethyl-2,6,10-dodecatrien-1-ol	0.119675
(S)-methyl 2-(3-(6,7-dimethoxy-4-oxoquinazolin-3(4H)-yl)propanamido)-3-methylbutanoate	0.119016
Sinapoyl aldehyde	0.116573
Imazamox	0.115248
Cryptotanshinone	0.115029
3-(6-methoxy-3,4-dihydro-1H-pyrido[3,4-b]indol-2(9H)-yl)-1-methylpyrrolidine-2,5-dione	0.114697
Schisanhenol	0.111726
7-hydroxy-2-methyl-3-phenyl-4H-chromen-4-one	0.110039
3-Indoleacetic acid	0.109973
Quillaic acid	0.108178
Metformin	0.10615
Alliin	0.10596
3,3,4,4-tetramethoxy-7,7-epoxylignan	0.10525
Tryptophan betaine; CE10; AOHCBEAZXHZMOR-ZDUSSCGKSA-N	0.104871
Gigantol	0.104384
Corynoxine	0.102067
Anthracene	0.0989071
Hexamethylene?bisacetamide	0.0890623
Diosgenin	0.087847
Lauramidopropyl betaine	0.0875111
2-O-Methyladenosine	0.0868087
Clobazam	0.0832266
Boldine	0.0827718
Pyrenophorol	0.0815804
Norclozapine	0.0807806
NCGC00169702-02!(5R)-5-hydroxy-1-(4-hydroxy-3-methoxyphenyl)decan-3-one [IIN-based: Match]	0.080408
Picfeltarraenin IA	0.0799252
Indole-3-acetyl-L-leucine	0.076744
1-pentadecanoyl-2-hydroxy-sn-glycero-3-phosphocholine	0.0763489
asiatic acid	0.0758304
Valerophenone	0.0755153
Procaine	0.0743016
Indole-3-carboxylic acid; CE0; KMAKOBLIOCQGJP-UHFFFAOYSA-N	0.0736567
Buspirone	0.0733121
(3aS,8aR)-1,3a,8-trimethyl-1,2,3,3a,8,8a-hexahydropyrrolo[2,3-b]indol-5-yl methylcarbamate	0.0727052
(3S)-5-[(1S,8aR)-2,5,5,8a-tetramethyl-4-oxo-4a,6,7,8-tetrahydro-1H-naphthalen-1-yl]-3-methylpentanoic acid	0.0657295
3,7-dimethyl-6-octenyl acetate	0.0654418
4-ACETAMIDOBUTANOATE	0.0619159
10-Azabenzo[a]pyrene	0.0601582
Paclobutrazole	0.0542668
magnolol	0.0523407
Methfuroxam	0.051557
Nortriptyline	0.0495509
Cinnamic acid	0.0495025
Glu-Thr	0.0491319
Daidzein 7-O-beta-D-glucoside 4-O-methylate	0.0477771
Cimifugin	0.0474792
N-methyl-N-(2-(pyridin-2-yl)ethyl)-2-(2,3,5-trimethyl-7-oxo-7H-furo[3,2-g]chromen-6-yl)acetamide	0.0472853
Muramic acid	0.0472273
3-Indolepropionic acid	0.0444128
Psoralidin	0.042148
Pyrenocine B putative	0.0389039
Scabioside C	0.0359925
4-IMIDAZOLEACETIC ACID	0.0353407
(3S,3R,3aS,6S,6aS,6bS,7aR,9R,11bR)-3-hydroxy-3,6,10,11b-tetramethylspiro[1,2,3,4,6,6a,6b,7,8,11a-decahydrobenzo[a]fluorene-9,2-3a,4,5,6,7,7a-hexahydro-3H-furo[3,2-b]pyridine]-11-one	0.0338099
NCGC00179780-02_C20H32O_(5xi,9xi)-Beyer-15-en-18-ol	0.0333586
1-Methyladenosine	0.0326554
Ganoderic Acid A	0.0304002
(2R,5R,9S)-4-hydroxy-5,6a,8a,9-tetramethylicosahydrospiro[naphtho[2,1:4,5]indeno[2,1-b]furan-10,2-pyran]-2(11aH)-one	0.0302472
6-Hydroxy-7-methoxycoumarin	0.0283826
7-hydroxy-coumarin	0.026169
2-Naphthalenol	0.0257757
Quinaldic acid; CE10; LOAUVZALPPNFOQ-UHFFFAOYSA-N	0.0246108
Ornithine	0.0245512
Jervine	0.0221396
Protostemotinine	0.0217118
Cucurbitacin B	0.0210682
Piperine	0.0205194
NCGC00180733-02!(E)-9-(1,3-benzodioxol-5-yl)-1-piperidin-1-ylnon-8-en-1-one [IIN-based: Match]	0.0195746
Mianserin	0.0192924
4,4-Sulfonyldiphenol	0.0156323
Phenylalanine	0.0151085
?-Gentiobiose	0.014794
Isoleucylglutamate	0.0115699
[(1R,2S,3S,4R,4aS)-2,3-dihydroxy-3,4a,8,8-tetramethyl-4-[(E)-3-oxobut-1-enyl]-2,4,5,6,7,8a-hexahydro-1H-naphthalen-1-yl] acetate	0.0108342
Ethyl caffeate	0.0107429
Chrysoeriol	0.00934043
N-Fructosyl phenylalanine	0.00915744
Levodopa	0.00837382
1,1,2-Trimethyl-1H-benzo[e]indole	0.00742462
2-Deoxyguanosine	0.00307553
Noscapine	0.00198936
4-Demethylpodophyllotoxin	0.00128669
p-methoxycinnamic acid ethyl ester	-0.000356485
4-Nitrophenol	-0.00316968
Phacidin	-0.00457665
D-sphingosine	-0.00585607
2,2,6,6-Tetramethyl-4 piperidone	-0.00802806
Higenamine	-0.00802979
Dulcin	-0.00855846
Linezolide	-0.00878478
(2R,3R)-3,5,7-trihydroxy-2-(3,4,5-trihydroxyphenyl)chroman-4-one	-0.00901648
8-Hydroxy Mirtazapine	-0.00920242
Isoleucylvaline	-0.0100898
(9Z,12Z,15Z)-9,12,15-octadecatrienoic acid	-0.0102553
NCGC00178483-05_C26H30O8_1H,3H-Oxireno[c]pyrano[4,3:2,3]furo[3,4:5,6]naphtho[1,2-d]pyran-3,8,10(6H,9aH)-trione, 12-(3-furanyl)decahydro-6,6,8a,12a-tetramethyl-, (4aS,6aR,8aR,8bR,9aS,12S,12aS,14aR,14bR)-	-0.0103781
(+)-Corydaline	-0.0107612
Dendrophenol	-0.0113325
NCGC00385003-01!4-[3-methyl-5-(5,6,7-trihydroxy-1,2,4a,5-tetramethyl-3,4,6,7,8,8a-hexahydro-2H-naphthalen-1-yl)pentoxy]-4-oxobutanoic acid [IIN-based: Match]	-0.018605
4-Formylaminoantipyrine	-0.0239457
methyl 2-((2-methyl-4-oxo-3-phenoxy-4H-chromen-7-yl)oxy)acetate	-0.0242906
Protopine	-0.0244672
Isoleucine	-0.0256921
Traversianal	-0.0258854
delta-Tridecalactone	-0.0260055
Imidacloprid-guanidine	-0.0263984
delta-Undecalactone	-0.0264989
4-amino-1-((2R,3R,4S,5R)-3,4-dihydroxy-5-(hydroxymethyl)tetrahydrofuran-2-yl)pyrimidin-2(1H)-one	-0.0303434
haplamine	-0.0317209
Lycorine	-0.0330854
?-linolenic acid	-0.033185
9-Methoxy-2,2-dimethyl-2,6-dihydro-pyrano[3,2-c]quinolin-5-one	-0.0352845
(2S,6R)-2-methyl-6-((3R,5S,7R,9S,10S,12S,13R,14S,17R)-3,7,12-trihydroxy-10,13-dimethylhexadecahydro-1H-cyclopenta[a]phenanthren-17-yl)heptanoic acid	-0.0361521
Phenylacetylglutamine	-0.0375731
gamma-Glutamylmethionine	-0.0398786
Robinetin trimethyl ether	-0.0412637
Lycopsamine	-0.0470521
Telmisartan	-0.0474053
NCGC00385243-01_C12H18O4_{(1R,2R)-2-[(2Z)-5-Hydroxy-2-penten-1-yl]-3-oxocyclopentyl}acetic acid	-0.0478212
(R)-4-((3S,5R,6S,7S,8S,9S,10R,13R,14S,17R)-3,6,7-trihydroxy-10,13-dimethylhexadecahydro-1H-cyclopenta[a]phenanthren-17-yl)pentanoic acid	-0.0478962
Chalcone	-0.0481182
N-Acetyl-DL-aspartic acid	-0.0491614
Drofenine	-0.0500198
Troxipide	-0.0503966
UROCANATE	-0.052962
Ala-Ile	-0.0546192
Methionine	-0.0598321
DEOXYCARNITINE	-0.0615156
Huperzine B	-0.0617946
4-Acetamidoantipyrin	-0.0622657
Terbinafine	-0.062395
Penciclovir	-0.0652739
DL-4-Hydroxyphenyllactic acid	-0.0681275
NCGC00347495-02_C23H32O6_Spiro[benzofuran-2(3H),1(2H)-naphthalene]-7-carboxaldehyde, 3,4,4a,5,6,7,8,8a-octahydro-4,6,7-trihydroxy-6-(hydroxymethyl)-2,5,5,8a-tetramethyl-	-0.0701522
D-MANNOSAMINE	-0.0704984
N-(n-octyl)-2-pyrrolidinone	-0.0736755
bergenin	-0.0754906
Olivetonide	-0.0768091
gamma-Glutamylleucine	-0.0774484
Glutathione (reduced)	-0.0818068
(4-chlorophenyl)(7,8-dimethoxy-3-methyl-2,3-dihydro-1H-benzo[d]azepin-4-yl)methanone	-0.0829624
(E)-5-(4-methoxy-5-methyl-6-oxopyran-2-yl)-3-methylhex-4-enoic acid	-0.0830404
Vasicinone	-0.0833138
Litracen	-0.0841133
Prolinamide	-0.0841586
Glutamylphenylalanine (isomer of 1503)	-0.0848601
(3R,5R,7R,8S,9S,10S,12S,13R,14S,17R)-17-((R)-7-hydroxy-6-(hydroxymethyl)heptan-2-yl)-10,13-dimethylhexadecahydro-1H-cyclopenta[a]phenanthrene-3,7,12-triol	-0.0859057
N,N-dimethyl-7H-purin-6-amine	-0.0885653
Sinapic acid	-0.0885724
S-Citramalic acid	-0.0904598
L-Glutamic acid	-0.0907718
Sorbitol	-0.0915574
Trigonelline	-0.0917424
8-[3-oxo-2-[(E)-pent-2-enyl]cyclopenten-1-yl]octanoic acid	-0.0917511
leonurine	-0.094243
Malic acid	-0.0945012
biotin	-0.0961933
Berberrubine	-0.0976345
epicatechin 8-C-beta-D-glucopyranoside	-0.0979651
(+)-Corypalmine	-0.0997173
Threonine	-0.0997304
1-(4-methoxyphenyl)ethanone	-0.102387
Olaquindox	-0.102404
Terbuthylazine-TP MT24 (LM1)	-0.103595
Argininosuccinic acid; CE10; KDZOASGQNOPSCU-WDSKDSINSA-N	-0.104084
Isoliensinine	-0.105024
Isoproturon	-0.105071
Isobergapten	-0.108893
Homatropine	-0.109527
sinomenine	-0.110746
N-ACETYL-D-GLUCOSAMINE	-0.111769
(2Z)-3-(4-methoxy-2-{[(2S,3R,4S,5S,6R)-3,4,5-trihydroxy-6-(hydroxymethyl)oxan-2-yl]oxy}phenyl)prop-2-enoic acid	-0.111831
thiamine	-0.112205
L-Carnitine	-0.114524
2-propyl-4H-benzo[d][1,3]oxazin-4-one	-0.114954
p-phenetidine	-0.117242
NCGC00180792-02!5,7-dihydroxy-2-(4-hydroxy-3-methoxyphenyl)-2,3-dihydrochromen-4-one	-0.117341
DETHIOBIOTIN	-0.118116
angolensin (r)	-0.118279
NCGC00380284-01!N-(5-acetamidopentyl)acetamide [IIN-based: Match]	-0.119347
Citropen	-0.120459
GLYCOCHENODEOXYCHOLATE	-0.122554
5-(1,2-dithiolan-3-yl)pentanoic acid	-0.122648
Vesamicol	-0.125211
8-Hydroxyquinoline	-0.129397
CHOLIC ACID	-0.130518
(R)-4-((3R,5S,8R,9S,10S,13R,14S,17R)-3-hydroxy-10,13-dimethyl-7,12-dioxohexadecahydro-1H-cyclopenta[a]phenanthren-17-yl)pentanoic acid	-0.132847
Oxyacanthine	-0.136791
sinapic acid	-0.137342
NCGC00380239-01!16-hydroxy-4,4,8,10,14-pentamethyl-17-(4,5,6-trihydroxy-6-methylheptan-2-yl)-1,2,5,6,7,9,11,12,15,16-decahydrocyclopenta[a]phenanthren-3-one [IIN-based on: CCMSLIB00000848752]	-0.13762
Gly-Val	-0.13792
NCGC00384712-01!9-[(E)-3-hydroxy-3-methylbut-1-enyl]furo[3,2-g]chromen-7-one [IIN-based on: CCMSLIB00000848050]	-0.139895
3-Methyladipic acid	-0.139939
Trachelanthine	-0.141111
NCGC00381425-01!8-hydroxy-8-(3-octyloxiran-2-yl)octanoic acid [IIN-based on: CCMSLIB00000846585]	-0.14424
XYLOSE	-0.145515
Leucylglycine	-0.147553
1-Dodecyl-2-pyrrolidinone	-0.147903
(E)-1-(4-methylquinazolin-2(1H)-ylidene)guanidine	-0.150017
1,7,7-trimethylbicyclo[2.2.1]hept-2-yl acetate	-0.151627
(R)-1-((4,8-dimethoxyfuro[2,3-b]quinolin-7-yl)oxy)-3-methylbutane-2,3-diol	-0.154769
Androstane-3,17-diol	-0.155775
2-ACETAMIDO-2-DEOXY-BETA-D-GLUCOSYLAMINE	-0.157072
NCGC00168840-03!5-(1,2,4a,5-tetramethyl-7-oxo-3,4,8,8a-tetrahydro-2H-naphthalen-1-yl)-3-methylpentanoic acid [IIN-based: Match]	-0.159168
Glabridin	-0.162133
FruLeuIle	-0.162811
S-Adenosyl-methionine	-0.163067
Histamine	-0.164337
NCGC00169491-03_C19H30O8_2-Cyclohexen-1-one, 4-[(1E)-3-(beta-D-glucopyranosyloxy)-1-buten-1-yl]-4-hydroxy-3,5,5-trimethyl-, (4S)-	-0.16443
MMV021375	-0.170077
2-methylquinazolin-4-ol	-0.173844
(E)-8-(1-(hydroxyimino)ethyl)-4,9-dimethyl-2H-furo[2,3-h]chromen-2-one	-0.17641
1H-indole-3-carboxamide	-0.176616
(+)-Costunolide	-0.181553
NCGC00169183-02!5-hydroxy-2-(3-hydroxy-4,5-dimethoxyphenyl)-3,7-dimethoxychromen-4-one [IIN-based: Match]	-0.182862
PyroglutamylIsoleucine (isomer of 1005)	-0.18642
KYNURENINE	-0.188496
Donepezil	-0.189954
Pentadecanoyl Ethanolamide	-0.191944
Ancymidol	-0.192627
Gardenin B	-0.193197
1-(2-hydroxy-3-methyl)-butyl-hydrocotarnine	-0.194741
NCGC00381044-01!3,6-diphenylcyclohexane-1,2-diol [IIN-based: Match]	-0.2003
N-methyl-alpha-phenylbenzeneacetamide	-0.20063
N6-benzyl-7H-purine-2,6-diamine	-0.202438
chenodeoxycholic acid	-0.202997
16-hydroxyhexadecanoic acid	-0.204161
14-hydroxy-3-((5-hydroxy-4-methoxy-6-methyltetrahydro-2H-pyran-2-yl)oxy)-10,13-dimethyl-17-(5-oxo-2,5-dihydrofuran-3-yl)hexadecahydro-1H-cyclopenta[a]phenanthren-16-yl acetate	-0.206501
Atenolol-desisopropyl	-0.208537
Octanoyl-L-Carnitine	-0.211912
Triptolide	-0.213039
(+/-)-alpha-lipoic acid amide	-0.213215
PRI_247.1079_16.2	-0.216228
Threonylleucine (isomer of 925, 926)	-0.217613
2,6-di-tert-Butylphenol	-0.217977
(2R)-2-(2-((S)-2-(3-(4-fluorophenyl)-7-hydroxy-4-oxo-4H-chromene-2-carboxamido)-3-phenylpropanamido)-4-methylpentanamido)-5-guanidinopentanoic acid	-0.217987
NCGC00386020-01_C18H28O3_8-{(1S,5R)-4-Oxo-5-[(2Z)-2-penten-1-yl]-2-cyclopenten-1-yl}octanoic acid	-0.219036
Losartan	-0.219605
Amfenac	-0.220098
Aspartate conjugated chenodeoxycholic acid	-0.221625
2-(5-methoxy-1H-indol-3-yl)ethanamine	-0.222723
13-alpha-(21)-Epoxyeurycomanone	-0.223873
Phenylacetaldehyde	-0.226695
1-Methylxanthine; CE10; MVOYJPOZRLFTCP-UHFFFAOYSA-N	-0.232142
Mirtazapine	-0.234014
Ala-Val	-0.234488
(3beta)-3-hydroxyolean-12-en-28-oic acid	-0.237358
7-Oxocholesterol	-0.24084
hyocholic acid	-0.241427
Isovaleric acid	-0.241927
4-Hydroxybenzaldehyde	-0.243172
Nicotinoylcholine	-0.245166
Tyrosine	-0.246652
Inosine	-0.247729
N-ACETYLPROLINE	-0.247998
Lincomycin	-0.249937
3-Hexen-1-ol O-b-D-glucopyranoside	-0.251755
Liquiritigenin	-0.256456
N-Acetylphenylalanine	-0.257019
Pterosin B	-0.258183
Palmatine	-0.260121
Feruloyl putrescine (isomer of 1178)	-0.264056
glycocholic acid	-0.266548
N-Acetylcarnosine; CE10; BKAYIFDRRZZKNF-VIFPVBQESA-N	-0.266862
Gomisin J	-0.267241
N,N-Acetylhistidine; CE10; KBOJOGQFRVVWBH-ZETCQYMHSA-N	-0.267277
(R)-4-((3S,5S,7R,8R,9S,10S,13R,14S,17R)-3,7-dihydroxy-10,13-dimethylhexadecahydro-1H-cyclopenta[a]phenanthren-17-yl)pentanoic acid	-0.26832
LPC 18:3	-0.269455
3-METHYLHISTAMINE	-0.269813
Pantethine	-0.272502
Glutamylleucine	-0.274179
Praeruptorin C	-0.275193
Isoleucylserine	-0.276365
Guanine	-0.276856
Octaethylene glycol	-0.278822
Angelic anhydride	-0.279127
(R)-4-((3S,5S,7S,8R,9S,10S,13R,14S,17R)-3,7-dihydroxy-10,13-dimethylhexadecahydro-1H-cyclopenta[a]phenanthren-17-yl)pentanoic acid	-0.280375
Cytosine	-0.281502
Asparagine	-0.28265
NCGC00169972-02!3,6-dihydroxy-8-methoxy-3-methyl-2,4-dihydrobenzo[a]anthracene-1,7,12-trione [IIN-based on: CCMSLIB00000847976]	-0.285962
Ala-Leu	-0.286343
2-phenylphenate tetrahydrate	-0.291752
atropine	-0.29202
Thioridazine	-0.29326
Deethylatrazine	-0.293819
N-ACETYLGALACTOSAMINE	-0.294472
(7,8-dimethoxy-2,2,3-trimethyl-2,3-dihydro-1H-benzo[d]azepin-4-yl)(3,4-dimethoxyphenyl)methanone	-0.297016
Leucylvaline	-0.298692
Terbutryn	-0.299131
N-Ethyl-4-menthane-3-carboxamide	-0.300083
Diphenylphosphate	-0.302408
Propranolol	-0.303584
vanillic acid	-0.306681
karanjin	-0.30717
Licochalcone A	-0.308456
Threonylleucine (isomer of 809, 926)	-0.308506
Pinocembrin	-0.308949
D-Sphingosine	-0.310239
ugaferin	-0.310438
DL-alpha,epsilon-Diaminopimelic acid	-0.310859
Kaurenic acid	-0.315212
Prespatane	-0.315226
Testosterone	-0.319163
4-(4-(3,4-dihydro-2H-benzo[b][1,4]dioxepin-7-yl)-3-methyl-1H-pyrazol-5-yl)benzene-1,3-diol	-0.319963
L-Tryptophan	-0.323433
Butyryl carnitine (isomer of 920)	-0.325284
dehydroxynocardamine	-0.325655
Desethylatrazine	-0.327716
scopolamine	-0.329501
Cytidine	-0.335111
Serylleucine	-0.336387
Zearalenone	-0.337136
Xanthatin	-0.33928
Tiapride	-0.33949
Velvione	-0.344352
Piperlotine A	-0.347543
NCGC00168953-02_C47H76O17_(3beta,5xi,9xi,22beta)-22,24-Dihydroxyolean-12-en-3-yl 6-deoxy-alpha-L-mannopyranosyl-(1->2)-alpha-L-arabinopyranosyl-(1->2)-beta-D-glucopyranosiduronic acid	-0.349956
4,7-Dihydroxyflavone	-0.350186
Lovastatin	-0.351716
isosakuranetin	-0.352284
NCGC00384489-01!2-phenylfuro[2,3-h]chromen-4-one [IIN-based: Match]	-0.352564
Byakangelicin	-0.353852
Uridine	-0.354776
(13E)-1-amino-13-ethylidene-11-methyl-6-azatricyclo_]trideca-2(7),3,5,10-tetraen-5-ol	-0.354809
Mesaconine	-0.356443
N8-Acetylspermidine	-0.360278
Clozapine	-0.36119
N-Oleyl-Leucine	-0.363792
dl-Norgestrel	-0.365303
N-ACETYLNEURAMINATE	-0.365315
(4R)-4-((3R,5S,6R,7R,9S,10R,12S,13R,14S,17R)-3,6,7,12-tetrahydroxy-10,13-dimethylhexadecahydro-1H-cyclopenta[a]phenanthren-17-yl)pentanoic acid	-0.365539
d-estradiol	-0.365734
Leucylleucyltyrosine	-0.365906
Cilastatin	-0.366367
NCGC00381407-02_C15H20O4_1a,5,7a-Trimethyl-2,2a,6,6a,7a,8,9,9a-octahydrobisoxireno[4,5:8,9]cyclodeca[1,2-b]furan-4(1aH)-one	-0.369985
Benzo(f)quinoline	-0.372345
(R)-4-((1R,3S,5R,8S,9S,10S,13R,14S,17R)-1,3-dihydroxy-10,13-dimethylhexadecahydro-1H-cyclopenta[a]phenanthren-17-yl)pentanoic acid	-0.373042
Oxazepam	-0.373354
methyl 4-hydroxy-3,5-dimethoxybenzoate	-0.378897
Prednisone	-0.380268
sophocarpine	-0.381768
INOSINE	-0.382689
Eudesmin	-0.383902
Oroxylin A	-0.386377
Formononetine	-0.388705
N-ACETYLPUTRESCINE	-0.389035
Bufotalin	-0.390164
Dihydrocapsaicin	-0.390442
Carbetamide	-0.391477
Cholest-4,6-Dien-3-One	-0.39183
NCGC00385702-01!(2S,3R,5R,10R,13R,14S,17R)-17-[(2S,3R)-3,6-dihydroxy-6-methylheptan-2-yl]-2,3,14-trihydroxy-10,13-dimethyl-2,3,4,5,9,11,12,15,16,17-decahydro-1H-cyclopenta[a]phenanthren-6-one [IIN-based on: CCMSLIB00000845083]	-0.392528
L-Phenylalanine	-0.393612
(Z)-2-(4-(methoxycarbonyl)benzylidene)-7-(morpholino-4-iummethyl)-3-oxo-2,3-dihydrobenzofuran-6-olate	-0.393915
Bufogenin	-0.394235
SUCROSE	-0.395021
7-ethenyl-1,4a,7-trimethyl-6-oxo-2,3,4,8,8a,9,10,10a-octahydrophenanthrene-1-carboxylic acid	-0.396552
Chrysin	-0.397054
p-Coumaraldehyde	-0.398279
(R)-4-aminoisoxazolidin-3-one	-0.399108
PHENYLETHANOLAMINE	-0.404718
GLYCOCHOLATE	-0.405131
1,5-Naphthalenediamine	-0.40793
galbulin	-0.409094
Apigenin-8-C-glucoside	-0.409942
Irbesartan	-0.410506
Rosuvastatin	-0.418343
Hesperetin	-0.421051
Kaempferol	-0.422067
Viridiflorine	-0.423913
Citreoviridin putative annotated in Paecelomyces	-0.425181
BETA-Febrifugine	-0.427295
Choline	-0.427525
Clindamycin	-0.427608
Soyasapogenol B	-0.430758
Citreoviridin	-0.43268
Quinoxalinedione + 2Methyl + C5H11O4	-0.433668
2-Piperidone; CE10; XUWHAWMETYGRKB-UHFFFAOYSA-N	-0.435241
Vanillin	-0.43546
Benzamide	-0.436403
7,8-Dihydrobiopterin	-0.437822
brucine	-0.440256
Oleanoic Acid	-0.440729
Arginine	-0.440807
Phenylalanylisoleucine (isomer of 1329)	-0.44089
(R)-4-((3S,5S,7S,8R,9S,10S,12S,13R,14S,17R)-3,7,12-trihydroxy-10,13-dimethylhexadecahydro-1H-cyclopenta[a]phenanthren-17-yl)pentanoic acid	-0.448409
Octopine	-0.448709
Ala-Phe	-0.448937
Arcabucoine	-0.452046
Linoleic acid	-0.452404
DL-5-HYDROXYLYSINE	-0.456644
N-(2,6-difluorobenzyl)-2-(2-hydroxy-5-oxo-4,5-dihydro-3H-benzo[e][1,4]diazepin-3-yl)acetamide	-0.457287
NCGC00381266-01!4-hydroxy-5-[2-[(E)-3-hydroxyprop-1-enyl]-4-methylphenyl]-3-methylhexan-2-one [IIN-based: Match]	-0.460225
Cadaverine	-0.461996
methyl (R)-4-((3R,5S,7R,8R,9S,10S,13R,14S,15S,17R)-3,7,15-trihydroxy-10,13-dimethylhexadecahydro-1H-cyclopenta[a]phenanthren-17-yl)pentanoate	-0.462292
17alpha-Hydroxyprogesterone	-0.464449
Ferulic acid	-0.464548
(3a1R,4R,5S,5aR,10bR)-methyl 4-acetoxy-3a-ethyl-5-hydroxy-8-methoxy-6-methyl-3a,3a1,4,5,5a,6,11,12-octahydro-1H-indolizino[8,1-cd]carbazole-5-carboxylate	-0.464559
4-AMINOBUTANOATE	-0.468597
Docosahexaenoic acid	-0.470417
resveratrol	-0.474781
Tenuifoliside A	-0.476373
N,N,N-TRIMETHYLLYSINE	-0.477628
tauroursodeoxycholic acid	-0.478374
Malonyltryptophan	-0.482184
Acacetin	-0.483678
Asp-Glu	-0.486551
2,8-Quinolinediol	-0.489501
L-Histidine	-0.489686
Mycophenolic acid	-0.491474
2-(methyl(2H-pyrazolo[3,4-d]pyrimidin-4-yl)amino)ethanol	-0.496021
Guanosine	-0.496833
Panaxynol	-0.498687
Kukoamine B	-0.499253
Tinnevellin glucoside	-0.503565
ARGININE	-0.50852
NCGC00385530-02!(E)-5-(1,2,4a,5-tetramethyl-7-oxo-3,4,8,8a-tetrahydro-2H-naphthalen-1-yl)-3-methylpent-2-enoic acid [IIN-based: Match]	-0.510654
Retinoic acid	-0.511232
Tryptamine	-0.511931
all-trans-Retinoic acid	-0.51702
4-Hydroxy-2,3,4,6-tetramethoxychalcone	-0.51712
3-Aminoacetophenon	-0.519641
Isokaempferide	-0.531154
Norethindrone	-0.533734
Camptothecin	-0.536779
taurohyodeoxycholic acid	-0.536924
Agmatine	-0.538172
Napropamide	-0.539255
Theophylline	-0.541449
Ofloxacin	-0.551699
NCGC00380345-01!(2S,8R)-8-hydroxy-2-[(1S)-1-hydroxyheptyl]-2,3,4,6,7,8-hexahydrochromen-5-one [IIN-based on: CCMSLIB00000846680]	-0.552196
MLS001304008-01!	-0.554291
(Z)-5,8,11-trihydroxyoctadec-9-enoic acid	-0.555884
NCGC00380668-01_C48H78O18_(3beta,5xi,9xi,22beta)-22,24-Dihydroxyolean-12-en-3-yl 6-deoxy-alpha-L-mannopyranosyl-(1->2)-beta-D-galactopyranosyl-(1->2)-beta-D-glucopyranosiduronic acid	-0.557788
Ingenol-3,4-5,20-diacetonide	-0.560819
Naringenin	-0.562414
CHOLATE	-0.562681
Glycocyamine	-0.563608
Benzoylmesaconine	-0.565631
4-(sec-butoxy)benzoic acid	-0.569622
Dihydromuronic acid	-0.581909
2,3-Dihydroxy-4,4,6-Trimethoxychalcone	-0.584223
Solasodine	-0.587632
Taurocholic acid	-0.594549
2-Naphthylamine	-0.5957
Pesticide3_Isoproturon_C12H18N2O_Arelon	-0.595906
Creatinine	-0.599815
Tryptophan conjugated cholic acid	-0.601668
GUANOSINE	-0.605448
((4R)-4-((3R,5S,7R,9S,10S,13R,14S,17R)-3,7-dihydroxy-10,13-dimethylhexadecahydro-1H-cyclopenta[a]phenanthren-17-yl)pentanoyl)-D-phenylalanine	-0.605711
NCGC00347521-02!3,6,8-trihydroxy-3-methyl-2,4-dihydrobenzo[a]anthracene-1,7,12-trione [IIN-based on: CCMSLIB00000848965]	-0.608613
1-Hydroxybenzotriazole	-0.614306
(6aR,8aS)-10-(4-(N-acetylacetamido)-3-methylbutyl)-6a,8a,9-trimethyl-3,4,5,6,6a,6b,7,8,8a,8b,11a,12,12a,12b-tetradecahydro-1H-naphtho[2,1:4,5]indeno[2,1-b]furan-4-yl acetate	-0.615748
Daidzein	-0.617732
NCGC00380160-01_C24H40O5_4-{[5-(7-Hydroxy-5,5,8a-trimethyl-2-methylenedecahydro-1-naphthalenyl)-3-methylpentyl]oxy}-4-oxobutanoic acid	-0.617967
L-NORVALINE	-0.618581
Oleoyl-L-Carnitine	-0.620776
N,N-Dimethylarginine	-0.623041
Oleoyl Ethanolamide	-0.638202
PHENETHYLAMINE	-0.641246
Glutamine conjugated cholic acid	-0.642142
(R)-4-((3S,5S,7R,8R,9S,10S,13R,14S,17R)-3,7-dihydroxy-10,13-dimethyl-12-oxohexadecahydro-1H-cyclopenta[a]phenanthren-17-yl)pentanoic acid	-0.644094
trans-4-Hydroxy-L-proline	-0.646683
NCGC00169702-02!(5R)-5-hydroxy-1-(4-hydroxy-3-methoxyphenyl)decan-3-one [IIN-based on: CCMSLIB00000847634]	-0.647105
NCGC00169650-03!5,7-dihydroxy-2-(4-hydroxyphenyl)-8-[3,4,5-trihydroxy-6-(hydroxymethyl)oxan-2-yl]-6-(3,4,5-trihydroxyoxan-2-yl)chromen-4-one	-0.655975
methyl (4R)-4-((5R,8S,9S,10R,13R,17R)-10,13-dimethyl-3,6-dioxohexadecahydro-1H-cyclopenta[a]phenanthren-17-yl)pentanoate	-0.661622
5,7-dihydroxy-2-(4-hydroxyphenyl)-4H-chromen-4-one	-0.66477
taurocholic acid	-0.666173
(4R)-4-((3S,5S,7S,9S,10S,12R,13R,14S,17R)-3,7,12-trihydroxy-10,13-dimethylhexadecahydro-1H-cyclopenta[a]phenanthren-17-yl)pentanoic acid	-0.667341
Genistein	-0.680008
(R)-4-((1R,3S,5S,7R,8S,9S,10S,12S,13R,14S,17R)-1,3,7,12-tetrahydroxy-10,13-dimethylhexadecahydro-1H-cyclopenta[a]phenanthren-17-yl)pentanoic acid	-0.684835
Tetrodotoxin	-0.685452
Aspartate conjugated cholic acid	-0.687986
CREATINE	-0.690198
Tetradecanoyl-L-Carnitine	-0.695198
Palmitoylcarnitine	-0.721078
alpha-Linolenoyl Ethanolamide	-0.722324
1-((7,9a-dimethyl-3-oxodecahydro-1aH-oxireno[2,3:7,8]naphtho[8a,1-b]furan-4-yl)methyl)-4-(2-fluorophenyl)piperazin-1-ium carboxyformate	-0.722412
Indole-3-acetyl-L-glutamic acid	-0.727421
glutamate conjugated chenodeoxycholic acid	-0.741217
Lysine conjugated cholic acid	-0.74658
isopsoralidin	-0.751532
Licarin A	-0.755048
Decanoyl-L-Carnitine	-0.768138
Denudatine	-0.770453
(4R)-4-((3R,5R,6S,7R,9S,10R,12S,13R,17R)-3,6,7,12-tetrahydroxy-10,13-dimethylhexadecahydro-1H-cyclopenta[a]phenanthren-17-yl)pentanoic acid	-0.774984
17a-Ethynylestradiol	-0.779807
Histidine conjugated cholic acid	-0.785215
NCGC00169827-03!(2E,4E)-12-hydroxy-13-(hydroxymethyl)-3,5,7-trimethyltetradeca-2,4-dienedioic acid [IIN-based on: CCMSLIB00000847643]	-0.787303
(4R)-4-((3R,4R,5S,7R,9S,10R,13R,14S,17R)-3,4,7-trihydroxy-10,13-dimethylhexadecahydro-1H-cyclopenta[a]phenanthren-17-yl)pentanoic acid	-0.788626
glutamate conjugated cholic acid	-0.794102
Andrastin D	-0.794188
Lenacil	-0.804158
LAUROYLCARNITINE	-0.807594
(4R)-4-((3R,5S,7R,9S,10S,13R,14R,17R)-3,7,14-trihydroxy-10,13-dimethylhexadecahydro-1H-cyclopenta[a]phenanthren-17-yl)pentanoic acid	-0.826891
Cholic Acid	-0.831484

## Sheet: Negative
Metabolites and contribution loadings
Metabolite	Loading
2,4-diacetylphloroglucinol	0.804987
ADIPIC ACID	0.794336
Maresin 1	0.787165
SPA-9C (TENTATIVE)	0.766135
Heptadecanoic acid	0.753305
Lithocholic acid	0.752469
2-Methylglutaric acid	0.741328
2-O-Methyl-5-methyluridine	0.740875
Decanedioic acid	0.728616
Trilostane	0.722274
tert-Butyric acid	0.720736
Enterolactone	0.714714
DOPAMINE	0.71315
PTERIN	0.710993
Oxypurinol	0.710281
8-Methylsulfinyloctyl isothiocyanate	0.708363
delta4-Dafachronic acid	0.706215
PGB2-[d4]	0.705526
(2E,6E,10E)-13-[(2R)-6-hydroxy-2,8-dimethyl-3,4-dihydrochromen-2-yl]-2,6,10-trimethyltrideca-2,6,10-trienoic acid	0.704963
Biotin	0.688905
LITHOCHOL-11-ENIC ACID	0.687829
Ecgonine	0.684994
5-Aminosalicylic?acid	0.684677
Acebutolol	0.683635
L-Glutamic acid	0.671442
Phenobarbital	0.663267
Phenyl-butyryl-glutamine	0.661956
N-Acetylglutamic acid	0.653576
Labetalol	0.646708
Thiopental	0.646165
DL-3-Aminoisobutyric acid	0.643649
Pinoresinol	0.641779
DEOXYCHOLIC ACID	0.636416
2-decyl-3-hydroxypentanedioic acid	0.634218
NCGC00380652-01_C25H34O7_7-Formyl-4,6-dihydroxy-6-(hydroxymethyl)-2,5,5,8a-tetramethyl-3,4,4a,5,6,7,8,8a-octahydro-2H,3H-spiro[1-benzofuran-2,1-naphthalen]-7-yl acetate	0.627858
3-Phenoxybenzoic acid	0.624011
URATE	0.623224
curvularin	0.616526
(2-oxo-2,3-dihydro-1H-indol-3-yl)acetic acid	0.604263
L-PROLINE	0.598624
4-decyl-3-hydroxy-5-oxooxolane-2,3-dicarboxylic acid	0.593914
2,3-DIHYDROXYBENZOATE	0.592666
3-O-Methylinosine	0.588796
2,4-Dinitrophenol	0.584104
Cyanidin	0.579868
7-Hydroxy-3-Methylflavone	0.579314
6-CARBOXYHEXANOATE	0.57378
Butylparaben	0.573694
Orotic acid	0.568763
Medicagenic acid	0.562982
3-AMINO-4-HYDROXYBENZOATE	0.558677
2,8-Quinolinediol	0.558609
citramalic acid	0.555953
Rosmarinic acid	0.553588
Endothal	0.552051
4-[3-(4-Acetyl-3-hydroxy-2-propylphenoxy)propoxy]phenoxy-acetic acid	0.549869
Azelaic acid (Not validated)	0.549146
(2E,4E)-12-hydroxy-13-(hydroxymethyl)-3,5,7-trimethyltetradeca-2,4-dienedioic acid	0.548513
NCGC00380418-01_C30H46O8_(1alpha,2alpha,3beta,5xi,9xi,13xi,14xi,18xi)-1,2,3,22,23,29-Hexahydroxy-13,27-cycloolean-11-en-28-oic acid	0.547502
Pyrogallol	0.54507
2,4,6-Trimethylbenzoic acid	0.539852
Matairesinol	0.538902
Trinexapac-ethyl	0.530732
Demethyl medicarpin	0.530487
7,8-dimethylalloxazine (lumichrome)	0.530371
Palmitic acid	0.528775
Dodecanedioic acid	0.525913
Valsartan acid	0.524357
TYRAMINE	0.520956
Inosine	0.517765
10phiC10SPC	0.512812
Azole-TP 1,2,4 triazole acetic acid	0.511514
NCGC00380833-01_C20H28O5_Gibbane-1,10-dicarboxylic acid, 2-hydroxy-1,4a-dimethyl-8-methylene-, (1alpha,2beta,4aalpha,4bbeta,10beta)-	0.50974
TXB1	0.507386
5-Methyluridine	0.507178
meso-Hexestrol	0.504072
3-[(Z)-heptadec-10-enyl]benzene-1,2-diol	0.502134
2,2,4,4-Tetrahydroxybenzophenone	0.499052
6-DEOXY-L-GALACTOSE	0.497679
(4S,5Z,6S)-4-(2-methoxy-2-oxoethyl)-5-[2-[(E)-3-phenylprop-2-enoyl]oxyethylidene]-6-[(2S,3R,4S,5S,6R)-3,4,5-trihydroxy-6-(hydroxymethyl)oxan-2-yl]oxy-4H-pyran-3-carboxylic acid	0.494082
SUBERIC ACID	0.484605
FA 18:2+2O	0.476675
Hydroxyferulic acid	0.476436
6,10a-dihydroxy-4-(hydroxymethyl)-4,7,11b-trimethyl-1,2,3,4a,5,6,6a,7,11,11a-decahydronaphtho[2,1-f][1]benzofuran-9-one	0.475397
NCGC00380146-01_C20H28O5_	0.471066
Chrysin	0.470727
D-Ribose-5-phosphate	0.468968
aspernigrin A	0.466442
hirsutanone	0.461783
Aleuretic Acid	0.460837
Kynurenic acid	0.460598
Mefenamic acid	0.457227
Norrangiformic acid	0.456295
alpha-Hydroxyhippuric acid	0.454621
Citrinin	0.452498
Maslinic acid	0.448981
methyl (4aR)-5,6-dihydroxy-1,1-dimethyl-7-propan-2-yl-2,3,4,9,10,10a-hexahydrophenanthrene-4a-carboxylate	0.440875
HYPOXANTHINE	0.436126
16-Glucuronide-estriol	0.43481
2,4,5-Trihydroxybutyrophenone	0.434591
2-[2-[(Z)-pent-2-enyl]-3-[3,4,5-trihydroxy-6-(hydroxymethyl)oxan-2-yl]oxycyclopentyl]acetic acid	0.432233
12-Hydroxyoctadecanoic acid	0.431059
Reserpic acid	0.428519
1-METHYL-6,7-DIHYDROXY-1,2,3,4-TETRAHYDROISOQUINOLINE HYDROBROMIDE	0.427948
3-Trifluoromethyl-4-nitrophenol	0.421596
ethyl 2-(2-acetyl-3,5-dihydroxyphenyl)acetate	0.42147
4-Hydroxyquinoline	0.421347
3,4-Dimethoxy-7-hydroxyflavone	0.419432
Gibberellin A4	0.418888
Pseudouridine	0.418331
methyl (1R,4aS,9S,10S)-10-acetyloxy-5,9-dihydroxy-1,4a-dimethyl-2-oxo-7-propan-2-yl-10,10a-dihydro-9H-phenanthrene-1-carboxylate	0.415234
L-CYSTINE	0.414009
2-Hydroxy-a-naphthoflavone	0.411957
Oleanolic acid	0.408991
(1S,4aR,6aS,6bR,9S,10R,11R,12aR,14bS)-1,10,11-trihydroxy-9-(hydroxymethyl)-2,2,6a,6b,9,12a-hexamethyl-1,3,4,5,6,6a,7,8,8a,10,11,12,13,14b-tetradecahydropicene-4a-carboxylic acid	0.408192
2,4,6-Trihydroxydihydrochalcone	0.404133
Andrastin C	0.402534
Cilastatin	0.401381
Marticin	0.399952
Salicylanilide	0.399565
1,7-bis(3,4-dihydroxyphenyl)heptan-3-one	0.396137
Thymol-beta-D-glucoside	0.391378
Uracil	0.388512
4-Hydroxy-2,3,4,6-tetramethoxychalcone	0.388263
(1S,4aR,6aS,6bR,9R,10R,11R,12aR,14bS)-1,10,11-trihydroxy-9-(hydroxymethyl)-2,2,6a,6b,9,12a-hexamethyl-1,3,4,5,6,6a,7,8,8a,10,11,12,13,14b-tetradecahydropicene-4a-carboxylic acid	0.387673
DEOXYURIDINE	0.38434
Bracteatin	0.383278
(1R,5R,9S,15S)-15-(acetyloxy)-5,9-dimethyl-14-methylidenetetracyclo[11.2.1.0?,??.0?,?]hexadecane-5-carboxylic acid	0.382457
3-Hydroxy-N-(3-nitrophenyl)naphthalene-2-carboxamide	0.380957
ALPHA-KETOGLUTARIC ACID	0.380945
Phenytoin	0.376308
(5R)-5-[(1S,2S,3R,4R)-3-[(4E)-hex-4-enoyl]-6-[(2E,4E)-hexa-2,4-dienoyl]-5,7-dihydroxy-4,7-dimethyl-8-oxobicyclo[2.2.2]oct-5-en-2-yl]-4-hydroxy-3,5-dimethyl-2,5-dihydrofuran-2-one	0.372048
LYSINE	0.370406
(-)-Camphanic acid	0.368908
SALSOLINOL	0.366682
D-ORNITHINE	0.366309
N-alpha-Acetyl-L-ornithine	0.364228
Anthraquinone base + 1O, MeOH, 1MeO, O-Hex-Pen	0.363315
Resolvin D3	0.362979
Nicotinic acid	0.362916
(1R,9R)-3,4,9-trihydroxy-11,11-dimethyl-5-(propan-2-yl)-16-oxatetracyclo[6.6.2.0?,??.0?,?]hexadeca-2(7),3,5-trien-15-one	0.362592
vanillic acid	0.356498
Xanthurenic acid	0.355296
Ctrinin hydrate	0.353147
4-Pyridoxate	0.352711
(E)-8-(4-hydroxy-6-methoxy-7-methyl-3-oxo-1H-2-benzofuran-5-yl)-2,6-dimethyloct-6-enoic acid	0.350773
Abietic acid	0.347582
methyl (1S,5S,9S,10R,15R)-15-(acetyloxy)-8-hydroxy-4,5,7,10,14,14-hexamethyl-6,18-dioxo-19-oxapentacyclo[10.5.2.0?,??.0?,??.0?,?]nonadeca-3,7-diene-9-carboxylate	0.34676
(1S,4aR,6aS,6bR,10R,11R,12aR,14bS)-1,10,11-trihydroxy-2,2,6a,6b,9,9,12a-heptamethyl-1,3,4,5,6,6a,7,8,8a,10,11,12,13,14b-tetradecahydropicene-4a-carboxylic acid	0.342404
Perindopril	0.341961
2-Hydroxycarbamazepine	0.341784
4-Chlorophenol	0.34156
THYMIDINE	0.338471
Cordycepin	0.338041
Benzenesulfonamide	0.337922
Olivetolcarboxylic acid	0.335852
Ketoleucine	0.335091
Irbesartan	0.32626
Levosulpiride	0.317417
D-Pantothenic acid	0.315911
XANTHURENIC ACID	0.31232
3,12-dihydroxy-4,6a,6b,11,12,14b-hexamethyl-1,2,3,4a,5,6,7,8,9,10,11,12a,14,14a-tetradecahydropicene-4,8a-dicarboxylic acid	0.310456
Cyclamate	0.306669
Trans-Vaccenic acid	0.303961
[3,4,5-trihydroxy-6-(hydroxymethyl)oxan-2-yl] 2,4-dihydroxy-6-[(E)-2-phenylethenyl]benzoate	0.298913
[6-[3,4-dihydroxy-2,5-bis(hydroxymethyl)oxolan-2-yl]oxy-3,4,5-trihydroxyoxan-2-yl]methyl (E)-3-(4-hydroxy-3-methoxyphenyl)prop-2-enoate	0.295614
L-Citrulline	0.293622
Divarinol	0.292932
L-ASPARTATE	0.292028
8phiC8SPC	0.291235
3,4-Dimethoxy-7-hydroxyflavanone	0.289213
ONONETIN	0.287939
Enterodiol	0.286852
Glycyl-L-proline	0.282086
(E)-1-(3,4-dihydroxy-2,6-dimethoxyphenyl)-3-phenylprop-2-en-1-one	0.280743
Epigallocatechin	0.278742
PGI2	0.277795
(1R,3aS,5aR,5bR,11aR,13aR)-7-hydroxy-5a,5b,8,8,11a-pentamethyl-9-oxo-1-prop-1-en-2-yl-2,3,4,5,6,7,7a,10,11,11b,12,13,13a,13b-tetradecahydro-1H-cyclopenta[a]chrysene-3a-carboxylic acid	0.266182
1H-2-benzopyran-1-one, 6,8-dihydroxy-3-methyl-	0.259704
5-Chloroorsellinic acid	0.255981
Vanillic acid	0.255159
Shikimic acid	0.246686
1,3,7-Trimethyluric acid	0.241838
Zearalenone	0.237692
Hypoxanthine	0.237627
Puerarin	0.237256
PIPECOLIC ACID	0.236293
(5E)-3,4,9-trihydroxy-2-propyl-2,3,4,7,8,9-hexahydrooxecin-10-one	0.235939
GLUTAMINE	0.230214
Glutaric acid	0.225521
Xanthosine	0.225037
Glu-Thr	0.220625
NICOTINATE	0.219958
2-hydroxy-6-[(8Z,11Z)-pentadeca-8,11,14-trienyl]benzoic acid	0.21905
N-Acetylhistidine	0.21864
Trinexapac	0.209144
Haematommic acid	0.206278
FA 18:1+2O	0.200915
4-[2-(6,7-dihydroxy-1,2,4a-trimethylspiro[3,4,6,7,8,8a-hexahydro-2H-naphthalene-5,2-oxirane]-1-yl)ethyl]-2-hydroxy-2H-furan-5-one	0.200235
Piperonyl butoxide	0.198754
Pioglitazone	0.197007
Phenylbenzimidazole sulfonic acid	0.196843
2-(2,6-Dihydroxyphenyl)-3,5,7-trihydroxychromen-4-one	0.195841
9-hydroxy-7-(2-hydroxypropan-2-yl)-1,4a-dimethyl-2,3,4,9,10,10a-hexahydrophenanthrene-1-carboxylic acid	0.188041
6-Methylmercaptopurine	0.187254
Sinapaldehyde	0.186123
Caffeoyl quinic acid (isomer of 831, 832, 833)	0.175395
1-O-b-D-glucopyranosyl sinapate	0.173883
(2S)-4-hydroxy-2-(2-hydroxypropan-2-yl)-7-methyl-2,3-dihydrofuro[3,2-g]chromen-5-one	0.17302
DEOXYGUANOSINE	0.172968
Hexose + C13H19O (isomer of 1061)	0.172743
3-Methyladipic acid	0.169388
3-[4-methyl-1-(2-methylpropanoyl)-3-oxocyclohexyl]butanoic acid	0.169385
Caffeoyl quinic acid (isomer of 832, 833, 834)	0.166203
Tridecanedioic acid	0.161986
4-methyl-2-oxopentanoic acid	0.160004
3-Hydroxy-2-naphthoic o-anisidide	0.159086
L-LYSINE	0.157765
N4-Acetylsulfadiazine	0.148223
Telmisartan	0.147855
aloesin	0.145468
4-Hydroxyhippuric acid	0.14292
2,2`,4,4`-Tetrahydroxybenzophenone	0.142795
Threonine	0.141651
9-Trans-Palmitelaidic acid	0.141166
Dimethachlor-TP CGA 369873	0.14077
adipic acid	0.139554
5-[2-(furan-3-yl)ethyl]-8a-(hydroxymethyl)-5,6-dimethyl-3,4,4a,6,7,8-hexahydronaphthalene-1-carboxylic acid	0.138834
Phosphoenolpyruvate	0.13574
L-Proline	0.133741
Luteolin	0.12923
Adenine	0.126791
Estrone	0.123236
Metolachlor-TP CGA 368208	0.120292
NCGC00380904-01!1-(3,4-dihydroxy-5-methoxyphenyl)-7-(3,4-dihydroxyphenyl)heptan-3-one	0.116017
Hesperetin	0.105462
5,9-dihydroxy-7-(hydroxymethyl)-5,7-dimethyl-4,5a,6,8,8a,9-hexahydro-1H-azuleno[5,6-c]furan-3-one	0.103091
beta-Hydroxymyristic acid	0.100489
Nordihydroguaiaretic acid	0.0975667
esculetin	0.096831
3-hydroxybenzoic acid	0.0953332
D-Glucosamine-6-phosphate	0.0953256
Coumafuryl	0.0946611
TYROSINE	0.0882184
12-HEPE	0.0874735
N-ACETYLPROLINE	0.0856016
p-Coumaraldehyde	0.0823241
L-beta-Homothreonine	0.0819875
Phenylbutazone	0.0786147
Maltitol	0.0754607
17alpha-Hydroxyprogesterone	0.0745335
N2,N2-Dimethylguanosine	0.0718928
Sucralose	0.071413
D-(-)-Quinic acid	0.0699413
2-DEOXYCYTIDINE 5-MONOPHOSPHATE	0.0698014
N-Oleyl-Leucine	0.0660707
Oleyl sarcosine	0.0618881
(2S,3S)-2-(3,4,5-trihydroxyphenyl)-3,4-dihydro-2H-chromene-3,5,7-triol	0.0600613
D-Glucose-6-phosphate	0.0597821
2,4,6-Trihydroxyacetophenone	0.0583813
3-hydroxy-5,5,8a-trimethyl-3,4,4a,6,7,8-hexahydronaphthalene-2-carboxylic acid	0.057568
Sulfanilic acid	0.0555416
2-(3,4-dihydroxyphenyl)-5,7-dihydroxy-6,8-dimethoxychromen-4-one	0.0543708
Cytidine-5-monophosphate	0.0522635
Benzoic acid + 2O, O-Hex	0.049577
3-(3,4-dihydroxyphenyl)-5,7-dihydroxy-6,8-bis(3-methylbut-2-enyl)chromen-4-one	0.0495239
METHYL BETA-D-GALACTOSIDE	0.0486896
Indole-3-acetyl-L-alanine	0.0481216
(1S,3R,4S,5R)-4-{[(2E)-3-(3,4-dihydroxyphenyl)prop-2-enoyl]oxy}-1,3,5-trihydroxycyclohexane-1-carboxylic acid	0.0478048
Nicotinic acid mono nucleotide	0.0387039
Feruloyl quinic acid (isomer of 887, 888)	0.0378559
1,7-bis(3,4-dihydroxyphenyl)heptan-3-yl acetate	0.0368836
[(2R,3S,4S,5R,6R)-6-[(2S,3S,4S,5R)-3,4-dihydroxy-2,5-bis(hydroxymethyl)oxolan-2-yl]oxy-3,4,5-trihydroxyoxan-2-yl]methyl (E)-3-(4-hydroxy-3,5-dimethoxyphenyl)prop-2-enoate	0.0318817
Adenosine 5-monophosphate	0.0258994
ISOLEUCINE	0.0212383
ADENOSINE	0.0203619
RIBOFLAVIN	0.0176501
(2R)-7-hydroxy-8-(2-hydroxyethyl)-5-methoxy-2-methyl-2,3-dihydrochromen-4-one	0.0134067
Isoliquiritigenin	0.0126862
Sucrose	0.0105044
allo-Protolichesterinic acid	0.0103825
(Z)-3-[4-methoxy-2-[(2S,3R,4S,5S,6R)-3,4,5-trihydroxy-6-(hydroxymethyl)oxan-2-yl]oxyphenyl]prop-2-enoic acid	0.00997618
ALPHA-HYDROXYISOBUTYRIC ACID	0.00694561
Flavanone + 3O, O-Hex	0.00177126
Thymidine-5-monophosphate	0.00155228
Allantoin	0.00154833
Coumaroyl quinic acid (isomer of 758, 760)	0.000853369
FA 18:4+1O	0.000354454
AM580	0.000221586
Glucoerucin	-0.000576042
7-hydroxy-1,4a-dimethyl-9-oxo-7-propan-2-yl-2,3,4,4b,5,6,10,10a-octahydrophenanthrene-1-carboxylic acid	-0.0100374
Gly-Val	-0.010445
Diffractaic acid	-0.0122897
N-Acetyl Mesalazine	-0.013413
3-Methylbenzoic acid	-0.0156768
(-)-Epicatechin	-0.0223419
Diethyl-phthalate	-0.0256637
DEOXYCYTIDINE MONOPHOSPHATE	-0.0266355
3-Hydroxy-3-methylglutarate	-0.0338027
N2-Methylguanosine	-0.0370778
Hesperidin	-0.0372705
GLYCERATE	-0.0374403
Methylgallate	-0.0390666
Sinapic acid	-0.0466991
Leu-Gly-Gly	-0.0480524
NCGC00179718-03!(1S,3R,4R,5R)-3,4-bis[[(E)-3-(3,4-dihydroxyphenyl)prop-2-enoyl]oxy]-1,5-dihydroxycyclohexane-1-carboxylic acid	-0.0506355
NCGC00385059-01!5,7-dihydroxy-2-phenyl-6-[3,4,5-trihydroxy-6-(hydroxymethyl)oxan-2-yl]-8-(3,4,5-trihydroxyoxan-2-yl)chromen-4-one	-0.0525424
SHIKIMATE	-0.0552048
Acesulfame	-0.0559736
Phloretin	-0.0570651
gamma-Glutamylleucine	-0.0680391
Dihydrokaempferol	-0.0691609
Sinapoyl malate	-0.071337
DL-alpha,epsilon-Diaminopimelic acid	-0.0721173
MEHP	-0.0759223
5-hydroxy-2,2,6,6-tetramethyl-4-[2-methyl-1-[2,4,6-trihydroxy-3-(2-methylpropanoyl)phenyl]propyl]cyclohex-4-ene-1,3-dione	-0.0794361
N-ACETYL-L-LEUCINE	-0.0818955
Phenylacetylglutamine	-0.0834827
Linoleic acid	-0.0840592
Kaempferol-3-O-alpha-L-rhamnoside	-0.0864245
Saccharin	-0.0890618
2-Methoxycinnamic acid	-0.0892962
FA 18:2+3O	-0.0895275
Citraconic acid	-0.0918589
L-SORBOSE	-0.0983676
Avocadyne Acetate	-0.103264
NCGC00347874-02!5-hydroxy-2,2,6,6-tetramethyl-4-[2-methyl-1-[2,4,6-trihydroxy-3-(2-methylpropanoyl)phenyl]propyl]cyclohex-4-ene-1,3-dione	-0.110941
Epicatechin	-0.112379
3-Hydroxycinnamic acid	-0.116684
Anserine	-0.117254
TRANS-4-HYDROXYPROLINE	-0.118342
N-Oleoyl-Phenylalanine	-0.119527
Gly-Leu	-0.11954
Theophyline	-0.1204
Tryptophan	-0.125005
Scoparin	-0.135474
AMINOADIPATE	-0.138608
Taxifolin	-0.139393
4-Hydroxymandelic acid	-0.142211
NCGC00180681-02!(1R,3R,4S,5R)-3,4-bis[[(E)-3-(3,4-dihydroxyphenyl)prop-2-enoyl]oxy]-1,5-dihydroxycyclohexane-1-carboxylic acid	-0.143659
N-Formylmethionine	-0.146823
Sulfo jasmonate	-0.151581
NCGC00384752-01!5,7-dihydroxy-2-(4-hydroxyphenyl)-6,8-bis[3,4,5-trihydroxy-6-(hydroxymethyl)oxan-2-yl]-2,3-dihydrochromen-4-one	-0.152546
Ala-Phe	-0.160303
p-Coumaric acid	-0.162374
Rosigltazone	-0.163337
L-Carnosine	-0.164325
3-Ethylphenol	-0.168229
Gentiopicroside	-0.173405
Glutamine	-0.174123
Catechol	-0.177552
3-HYDROXYBUTANOIC ACID	-0.177632
Indole-3-acetyl-L-leucine	-0.18307
P-Anisic acid	-0.18374
N-ACETYL-DL-METHIONINE	-0.185159
3-[(2S,3R,4S,5S,6R)-4,5-dihydroxy-6-(hydroxymethyl)-3-[(2S,3R,4S,5R,6R)-3,4,5-trihydroxy-6-(hydroxymethyl)oxan-2-yl]oxyoxan-2-yl]oxy-5-hydroxy-2-(4-hydroxyphenyl)-7-methoxychromen-4-one	-0.185853
Caffeoyl putrescin (isomer of 391)	-0.186656
SCDCA - Sulfochenodeoxycholic acid	-0.187158
isoliquiritigenin	-0.191679
NCGC00380477-01_C24H32O7_Benzoic acid, 4-hydroxy-, (3R,4S,8aS)-2-(acetyloxy)-1,2,3,3a,4,7,8,8a-octahydro-3,8-dihydroxy-6,8a-dimethyl-3-(1-methylethyl)-4-azulenyl ester	-0.197998
11-(hydroxymethyl)-2,6,6,14,19-pentamethyl-7,16,18-trioxapentacyclo[12.6.1.0?,??.0?,??.0??,??]henicosa-5(10),11-diene-3,8,15,20-tetrone	-0.19853
4-Hydroxyphenyllactic acid	-0.206155
DETHIOBIOTIN	-0.206385
(1-acetyloxy-3-hydroxy-6,8a-dimethyl-7-oxo-3-propan-2-yl-2,3a,4,8-tetrahydro-1H-azulen-4-yl) 4-hydroxybenzoate	-0.208157
Histidine	-0.222899
methyl chlorogenate	-0.224593
Methoxyfenozide	-0.226877
Propyl gallate	-0.229217
Diphenylphosphate	-0.232314
Rhoifolin	-0.236216
GLYCOCHOLATE	-0.236255
ITACONATE	-0.239277
(Methylsulfanyl)heptyl glucosinolate	-0.242226
Dichlorophen	-0.244454
Eicosapentaenoic acid	-0.250958
Sulfocholic acid	-0.255982
L(+)-Arginine	-0.260485
N-Acetyl-DL-aspartic acid	-0.265919
D-Mannose-6-phosphate	-0.267722
Ala-Leu	-0.269271
3-Phenyllactic acid	-0.270437
CYTIDINE 2,3-CYCLIC MONOPHOSPHATE	-0.275652
3-HYDROXYBENZYL ALCOHOL	-0.279902
5-(5-methoxycarbonyl-5,8a-dimethyl-2-methylidene-3,4,4a,6,7,8-hexahydro-1H-naphthalen-1-yl)-3-methylpentanoic acid	-0.280833
Docosahexanoic acid	-0.283745
Arachidonic acid	-0.286293
3,4-Dihydroxybenzoic acid	-0.287255
D-(-)-quinic acid	-0.287511
D-(+)-Melezitose	-0.288094
Vitexin	-0.289937
Isoleucylisoleucine	-0.29154
Hyperoside	-0.294618
2,6-Dihydroxyflavone	-0.294654
D-(+)-Raffinose	-0.297091
N-Acetyl-DL-glutamic acid	-0.299454
Procyanidin B2	-0.302192
Gallic acid	-0.306586
Genistein	-0.307892
3-HYDROXYBENZOATE	-0.309608
Indole-3-acetyl-L-valine	-0.316035
Glutathione (oxidized)	-0.321578
(1R,9S,10S)-3,4-dihydroxy-11,11-dimethyl-5-(propan-2-yl)-16-oxatetracyclo[7.5.2.0?,??.0?,?]hexadeca-2(7),3,5-triene-8,15-dione	-0.32437
5-Chlorobenzotriazole	-0.327191
NCGC00381155-01_C20H18O8_2-Furanacetic acid, 3-(3,4-dihydroxy-2,5-dimethoxy[1,1-biphenyl]-4-yl)-2,5-dihydro-5-oxo-	-0.330137
Bromacil	-0.333685
Oxazepam	-0.333805
glycohyodeoxycholic acid	-0.33509
Quercetin-3-O-rhamnoside	-0.342153
trans-Caffeic acid	-0.342744
Isopropylmalic acid	-0.344525
Sotalol	-0.347319
9-Fluorenone	-0.348579
N-ACETYL-L-PHENYLALANINE	-0.348833
Domperidone	-0.351211
GLUCONIC ACID	-0.354021
4-PYRIDOXATE	-0.362353
Gentisinic acid	-0.365899
Guanosine	-0.36669
N-Acetyltryptophan	-0.367269
isosakuranetin	-0.367277
Indolelactic acid	-0.37252
Isorhamnetin	-0.375901
Leucylleucyltyrosine	-0.37699
(2Z)-4,6-dihydroxy-2-[(4-hydroxy-3,5-dimethoxyphenyl)methylidene]-1-benzofuran-3-one	-0.37849
y-Linolenic acid	-0.382008
Lumazine	-0.383644
HYDROXYPYRUVATE	-0.390592
ALPHA-AMINOADIPATE	-0.393115
NCGC00381308-01_C47H76O17_(3beta,5xi,9xi,18xi,22beta)-22,25-Dihydroxyolean-12-en-3-yl 6-deoxy-alpha-L-mannopyranosyl-(1->2)-beta-D-xylopyranosyl-(1->2)-beta-D-glucopyranosiduronic acid	-0.402018
(4E)-8-hydroxy-4-(1-hydroxypropan-2-ylidene)-10-oxatricyclo[7.2.1.0?,?]dodecane-8-carboxylic acid	-0.423694
Acamprosate	-0.429278
MESO-TARTARIC ACID	-0.429487
N-ACETYL-L-ALANINE	-0.431707
PREGNENOLONE SULFATE	-0.434463
Bilirubin	-0.436498
Verbascose	-0.453253
CITRAMALATE	-0.465129
(2S,3S,4S,5R,6R)-6-[[(3S,6aR,6bS,8aS,12aS,14bR)-4,4,6a,6b,11,11,14b-heptamethyl-8a-[(2S,3R,4S,5S,6R)-3,4,5-trihydroxy-6-(hydroxymethyl)oxan-2-yl]oxycarbonyl-1,2,3,4a,5,6,7,8,9,10,12,12a,14,14a-tetradecahydropicen-3-yl]oxy]-3,5-dihydroxy-4-[(2S,3R,4R,5R,6S)-3,4,5-trihydroxy-6-methyloxan-2-yl]oxyoxane-2-carboxylic acid	-0.477437
Tectorigenin	-0.477439
Quercetin	-0.478315
Mucic acid	-0.492027
ACONITATE	-0.492146
Glutamylphenylalanine	-0.493958
(Z)-5,8,11-trihydroxyoctadec-9-enoic acid	-0.507857
STACHYOSE HYDRATE	-0.516017
NP-000002(10)	-0.531073
Dihydroxy-Valerate	-0.532588
Delphinidin-3-O-(2-O-beta-xylopyranosyl-beta-glucopyranoside)	-0.538931
Naringenin	-0.548616
deferrioxamine E	-0.550531
3-Dehydrocholic acid	-0.555536
Indole-3-carboxylic acid	-0.559968
Soyasapogenol B base + O-HexA-Hex	-0.563121
b-Orcinolcarboxylic acid	-0.566422
4-Hydroxybenzenesulfonic acid	-0.56728
Asiaticoside	-0.571767
(2S,3S,4S,5R,6R)-6-[[(3S,4S,6aR,6bS,8aR,9R,12aS,14bR)-9-hydroxy-4-(hydroxymethyl)-4,6a,6b,8a,11,11,14b-heptamethyl-1,2,3,4a,5,6,7,8,9,10,12,12a,14,14a-tetradecahydropicen-3-yl]oxy]-5-[(2S,3R,4S,5R,6R)-4,5-dihydroxy-6-(hydroxymethyl)-3-[(2S,3R,4R,5R,6S)-3,4,5-trihydroxy-6-methyloxan-2-yl]oxyoxan-2-yl]oxy-3,4-dihydroxyoxane-2-carboxylic acid	-0.575628
3,4,5,7-tetrahydroxyflavone	-0.580222
Xylose	-0.580325
Creatine	-0.585372
Robinetin trimethyl ether	-0.60038
6,4-Dihydroxyflavone	-0.624139
CHOLIC ACID	-0.629076
3-HYDROXY-3-METHYLGLUTARATE	-0.632087
Aloe-emodin	-0.635265
3-Indoleacetonitrile	-0.643254
Caffeic acid	-0.652042
Cholate	-0.694363
NP-000004(11)	-0.695616
Apigenin	-0.711041
Cholic Acid	-0.715445
